# Supplementary material for: Proximity labelling identifies proteins associated with HSV-2 pUL21 at early and late times after infection
Source: PLoS Pathog. 2026 Mar 2;22(3):e1014027. doi: 10.1371/journal.ppat.1014027 (PMC12965700; doi:10.1371/journal.ppat.1014027)
Supplement: S3 Data — Total spectrum counts of proteins affinity purified from triplicate pulldown experiments are shown. (XLSX) [file ppat.1014027.s011.xlsx]

## Sheet: Supplementary Data 3 (UL21mCh p
S14296_to_S14298_230214_HS copy, Samples report created on 10/14/2025
Experiment: S14296_to_S14298_230214_HS copy
	Peak List Generator: unknown
		Version: unknown
		Charge States Calculated: unknown
		Deisotoped: unknown
		Textual Annotation: unknown
	Database Set: 1 Database
		Database Name: the Laurent_Cust_5_20140714 database
			Version: unknown
			Taxonomy: All Entries
			Number of Proteins: 26578
		Does database contain common contaminants?: unknown
	Search Engine Set: 1 Search Engine
		Search Engine: Mascot
			Version: 2.7.0
			Samples: All Samples
			Fragment Tolerance: 0.60 Da (Monoisotopic)
			Parent Tolerance: 10.0 PPM (Monoisotopic)
			Fixed Modifications: +18 on O (O+18), +57 on C (Carbamidomethyl)
			Variable Modifications: +16 on M (Oxidation)
			Database: the Laurent_Cust_5_20140714 database (unknown version, 26578 entries)
			Digestion Enzyme: Trypsin
			Max Missed Cleavages: 1
			Probability Model:
				S14296_WT_A_BB_230214: Peptide Prophet with Delta Mass Correction (No decoys found) [all charge states]
				S14297_WT_B_BB_230214: Peptide Prophet with Delta Mass Correction (No decoys found) [all charge states]
				S14298_WT_C_BB_230214: Peptide Prophet with Delta Mass Correction (No decoys found) [all charge states]
	Scaffold: Version: Scaffold_5.0.1
		Modification Metadata Set: 1541 modifications
			Source: C:\Program Files\Scaffold 4\parameters\unimod.xml
			Comment:
		Protein Grouping Strategy: Experiment-wide grouping with binary peptide-protein weights
		Peptide Thresholds: 95.0% minimum
		Protein Thresholds: 95.0% minimum and 1 peptide minimum
		Peptide FDR: 0.5% (Prophet)
		Protein FDR: 0.6% (Prophet)
		GO Annotation Source(s):
		Pathway Annotation Source(s): Unknown
		Alternate ID Source(s):
									Total Spectrum Count	Total Spectrum Count	Total Spectrum Count
S14296_to_S14298_230214_HS copy									Uncategorized Sample	Uncategorized Sample	Uncategorized Sample
#	Visible?	Starred?	Identified Proteins (1545)	Accession Number	Alternate ID	Molecular Weight	Protein Grouping Ambiguity	Taxonomy	S14296_WT_A_BB_230214	S14297_WT_B_BB_230214	S14298_WT_C_BB_230214
1	TRUE	Empty	Tegument protein UL21 OS=Human herpesvirus 2 (strain HG52) OX=10315 GN=UL21 PE=3 SV=1	TEG4_HHV2H		57 kDa		unknown	982	928	1152
2	TRUE	Empty	Major capsid protein OS=Human herpesvirus 2 (strain HG52) OX=10315 GN=MCP PE=3 SV=1	MCP_HHV2H		149 kDa	TRUE	unknown	939	776	908
3	TRUE	Empty	Major DNA-binding protein OS=Human herpesvirus 2 OX=10310 GN=DBP PE=3 SV=1	DNBI_HHV2		128 kDa	TRUE	unknown	888	902	549
4	TRUE	Empty	Keratin, type II cytoskeletal 6A OS=Homo sapiens OX=9606 GN=KRT6A PE=1 SV=3	K2C6A_HUMAN		60 kDa	TRUE	unknown	287	325	253
5	TRUE	Empty	Keratin, type I cytoskeletal 17 OS=Homo sapiens OX=9606 GN=KRT17 PE=1 SV=2	K1C17_HUMAN		48 kDa	TRUE	unknown	254	279	205
6	TRUE	Empty	Keratin, type II cytoskeletal 8 OS=Homo sapiens OX=9606 GN=KRT8 PE=1 SV=7	K2C8_HUMAN		54 kDa	TRUE	unknown	282	282	243
7	TRUE	Empty	Keratin, type I cytoskeletal 14 OS=Homo sapiens OX=9606 GN=KRT14 PE=1 SV=4	K1C14_HUMAN		52 kDa	TRUE	unknown	396	413	337
8	TRUE	Empty	Ribonucleoside-diphosphate reductase large subunit OS=Human herpesvirus 2 (strain 333) OX=10313 GN=RIR1 PE=3 SV=2	RIR1_HHV23		125 kDa		unknown	167	199	210
9	TRUE	Empty	Major viral transcription factor ICP4 homolog OS=Human herpesvirus 2 (strain HG52) OX=10315 GN=ICP4 PE=1 SV=1	ICP4_HHV2H		135 kDa	TRUE	unknown	110	152	263
10	TRUE	Empty	Keratin, type II cytoskeletal 5 OS=Homo sapiens OX=9606 GN=KRT5 PE=1 SV=3	K2C5_HUMAN		62 kDa	TRUE	unknown	227	272	229
11	TRUE	Empty	Large tegument protein deneddylase OS=Human herpesvirus 2 (strain HG52) OX=10315 GN=UL36 PE=3 SV=1	LTP_HHV2H		330 kDa		unknown	160	147	174
12	TRUE	Empty	Triplex capsid protein 1 OS=Human herpesvirus 2 (strain G) OX=10314 GN=TRX1 PE=3 SV=1	TRX1_HHV2G		50 kDa	TRUE	unknown	179	143	166
13	TRUE	Empty	Triplex capsid protein 2 OS=Human herpesvirus 2 (strain HG52) OX=10315 GN=TRX2 PE=1 SV=1	TRX2_HHV2H		34 kDa	TRUE	unknown	157	154	149
14	TRUE	Empty	DNA polymerase processivity factor OS=Human herpesvirus 2 (strain HG52) OX=10315 GN=UL42 PE=3 SV=1	PAP_HHV2H		50 kDa		unknown	146	154	125
15	TRUE	Empty	Keratin, type I cytoskeletal 18 OS=Homo sapiens OX=9606 GN=KRT18 PE=1 SV=2	K1C18_HUMAN		48 kDa	TRUE	unknown	152	159	113
16	TRUE	Empty	Inner tegument protein OS=Human herpesvirus 2 (strain HG52) OX=10315 GN=UL37 PE=3 SV=1	ITP_HHV2H		119 kDa		unknown	143	124	140
17	TRUE	Empty	Actin, cytoplasmic 1 OS=Homo sapiens OX=9606 GN=ACTB PE=1 SV=1	ACTB_HUMAN (+1)		42 kDa	TRUE	unknown	114	130	101
18	TRUE	Empty	DNA polymerase catalytic subunit OS=Human herpesvirus 2 (strain 186) OX=10312 GN=UL30 PE=3 SV=1	DPOL_HHV21		137 kDa	TRUE	unknown	119	121	117
19	TRUE	Empty	Keratin, type II cytoskeletal 1 OS=Homo sapiens OX=9606 GN=KRT1 PE=1 SV=6	K2C1_HUMAN		66 kDa	TRUE	unknown	118	104	164
20	TRUE	Empty	Envelope glycoprotein B OS=Human herpesvirus 2 (strain 333) OX=10313 GN=gB PE=1 SV=1	GB_HHV23		100 kDa	TRUE	unknown	99	104	100
21	TRUE	Empty	Desmoplakin OS=Homo sapiens OX=9606 GN=DSP PE=1 SV=3	DESP_HUMAN		332 kDa		unknown	86	60	123
22	TRUE	Empty	Heat shock cognate 71 kDa protein OS=Homo sapiens OX=9606 GN=HSPA8 PE=1 SV=1	HSP7C_HUMAN		71 kDa	TRUE	unknown	124	124	110
23	TRUE	Empty	Keratin, type II cytoskeletal 7 OS=Homo sapiens OX=9606 GN=KRT7 PE=1 SV=5	K2C7_HUMAN		51 kDa	TRUE	unknown	122	114	122
24	TRUE	Empty	Endoplasmic reticulum chaperone BiP OS=Homo sapiens OX=9606 GN=HSPA5 PE=1 SV=2	BIP_HUMAN		72 kDa	TRUE	unknown	96	112	100
25	TRUE	Empty	Keratin, type I cytoskeletal 15 OS=Homo sapiens OX=9606 GN=KRT15 PE=1 SV=3	K1C15_HUMAN		49 kDa	TRUE	unknown	183	190	137
26	TRUE	Empty	Tegument protein UL47 OS=Human herpesvirus 2 (strain HG52) OX=10315 GN=UL47 PE=3 SV=1	TEG5_HHV2H		74 kDa	TRUE	unknown	78	77	132
27	TRUE	Empty	Serine/threonine-protein phosphatase PP1-alpha catalytic subunit OS=Homo sapiens OX=9606 GN=PPP1CA PE=1 SV=1	PP1A_HUMAN		38 kDa	TRUE	unknown	87	86	111
28	TRUE	Empty	Envelope glycoprotein G OS=Human herpesvirus 2 (strain B4327UR) OX=103921 GN=gG PE=1 SV=2	GG_HHV2B		72 kDa	TRUE	unknown	101	100	87
29	TRUE	Empty	Keratin, type I cytoskeletal 9 OS=Homo sapiens OX=9606 GN=KRT9 PE=1 SV=3	K1C9_HUMAN		62 kDa	TRUE	unknown	73	62	128
30	TRUE	Empty	Tubulin beta chain OS=Homo sapiens OX=9606 GN=TUBB PE=1 SV=2	TBB5_HUMAN		50 kDa	TRUE	unknown	76	74	114
31	TRUE	Empty	Capsid scaffolding protein OS=Human herpesvirus 2 (strain HG52) OX=10315 GN=UL26 PE=3 SV=1	SCAF_HHV2H		67 kDa	TRUE	unknown	82	80	86
32	TRUE	Empty	Nucleolin OS=Homo sapiens OX=9606 GN=NCL PE=1 SV=3	NUCL_HUMAN		77 kDa		unknown	52	61	112
33	TRUE	Empty	Keratin, type I cytoskeletal 19 OS=Homo sapiens OX=9606 GN=KRT19 PE=1 SV=4	K1C19_HUMAN		44 kDa	TRUE	unknown	119	138	120
34	TRUE	Empty	Major capsid protein OS=Human herpesvirus 1 (strain 17) OX=10299 GN=MCP PE=1 SV=1	MCP_HHV11		149 kDa	TRUE	unknown	547	472	552
35	TRUE	Empty	Elongation factor 1-alpha 1 OS=Homo sapiens OX=9606 GN=EEF1A1 PE=1 SV=1	EF1A1_HUMAN		50 kDa		unknown	75	83	59
36	TRUE	Empty	Prelamin-A/C OS=Homo sapiens OX=9606 GN=LMNA PE=1 SV=1	LMNA_HUMAN		74 kDa	TRUE	unknown	74	76	67
37	TRUE	Empty	Capsid vertex component 2 OS=Human herpesvirus 2 (strain HG52) OX=10315 GN=CVC2 PE=3 SV=1	CVC2_HHV2H		64 kDa		unknown	74	67	74
38	TRUE	Empty	Plectin OS=Homo sapiens OX=9606 GN=PLEC PE=1 SV=3	PLEC_HUMAN		532 kDa	TRUE	unknown	66	56	51
39	TRUE	Empty	60 kDa heat shock protein, mitochondrial OS=Homo sapiens OX=9606 GN=HSPD1 PE=1 SV=2	CH60_HUMAN		61 kDa		unknown	76	70	70
40	TRUE	Empty	von Willebrand factor A domain-containing protein 8 OS=Homo sapiens OX=9606 GN=VWA8 PE=1 SV=2	VWA8_HUMAN		215 kDa		unknown	53	53	68
41	TRUE	Empty	Capsid vertex component 1 OS=Human herpesvirus 2 (strain HG52) OX=10315 GN=CVC1 PE=3 SV=1	CVC1_HHV2H		75 kDa		unknown	66	63	68
42	TRUE	Empty	Keratin, type I cytoskeletal 10 OS=Homo sapiens OX=9606 GN=KRT10 PE=1 SV=6	K1C10_HUMAN		59 kDa	TRUE	unknown	95	72	92
43	TRUE	Empty	Heat shock protein HSP 90-beta OS=Homo sapiens OX=9606 GN=HSP90AB1 PE=1 SV=4	HS90B_HUMAN		83 kDa	TRUE	unknown	72	72	52
44	TRUE	Empty	Stress-70 protein, mitochondrial OS=Homo sapiens OX=9606 GN=HSPA9 PE=1 SV=2	GRP75_HUMAN		74 kDa	TRUE	unknown	63	60	51
45	TRUE	Empty	Envelope glycoprotein D OS=Human herpesvirus 2 (strain HG52) OX=10315 GN=gD PE=1 SV=1	GD_HHV2H		43 kDa		unknown	61	65	51
46	TRUE	Empty	Endoplasmin OS=Homo sapiens OX=9606 GN=HSP90B1 PE=1 SV=1	ENPL_HUMAN		92 kDa	TRUE	unknown	55	60	52
47	TRUE	Empty	Tubulin alpha-1B chain OS=Homo sapiens OX=9606 GN=TUBA1B PE=1 SV=1	TBA1B_HUMAN		50 kDa	TRUE	unknown	49	49	79
48	TRUE	Empty	Pyruvate kinase PKM OS=Homo sapiens OX=9606 GN=PKM PE=1 SV=4	KPYM_HUMAN		58 kDa		unknown	53	55	57
49	TRUE	Empty	Annexin A2 OS=Homo sapiens OX=9606 GN=ANXA2 PE=1 SV=2	ANXA2_HUMAN		39 kDa		unknown	43	54	50
50	TRUE	Empty	40S ribosomal protein S3a OS=Homo sapiens OX=9606 GN=RPS3A PE=1 SV=2	RS3A_HUMAN		30 kDa		unknown	47	39	34
51	TRUE	Empty	Cytoplasmic envelopment protein 2 OS=Human herpesvirus 2 (strain HG52) OX=10315 GN=UL16 PE=3 SV=1	CEP2_HHV2H		40 kDa		unknown	53	48	70
52	TRUE	Empty	Keratin, type II cytoskeletal 2 epidermal OS=Homo sapiens OX=9606 GN=KRT2 PE=1 SV=2	K22E_HUMAN		65 kDa	TRUE	unknown	106	91	109
53	TRUE	Empty	Histone H2B type 1-B OS=Homo sapiens OX=9606 GN=H2BC3 PE=1 SV=2	H2B1B_HUMAN (+3)		14 kDa	TRUE	unknown	31	42	54
54	TRUE	Empty	mRNA export factor OS=Human herpesvirus 2 (strain HG52) OX=10315 GN=UL54 PE=1 SV=1	ICP27_HHV2H		55 kDa	TRUE	unknown	28	52	48
55	TRUE	Empty	Replication origin-binding protein OS=Human herpesvirus 2 (strain HG52) OX=10315 GN=UL9 PE=3 SV=2	OBP_HHV2H		96 kDa		unknown	48	52	49
56	TRUE	Empty	Envelope glycoprotein C OS=Human herpesvirus 2 (strain 333) OX=10313 GN=gC PE=3 SV=1	GC_HHV23 (+1)		52 kDa		unknown	46	52	37
57	TRUE	Empty	Alkaline nuclease OS=Human herpesvirus 2 OX=10310 GN=UL12 PE=3 SV=1	AN_HHV2		66 kDa		unknown	43	45	40
58	TRUE	Empty	ATP synthase subunit beta, mitochondrial OS=Homo sapiens OX=9606 GN=ATP5F1B PE=1 SV=3	ATPB_HUMAN		57 kDa		unknown	51	59	40
59	TRUE	Empty	Elongation factor 2 OS=Homo sapiens OX=9606 GN=EEF2 PE=1 SV=4	EF2_HUMAN		95 kDa	TRUE	unknown	39	48	37
60	TRUE	Empty	Dynamin-like 120 kDa protein, mitochondrial OS=Homo sapiens OX=9606 GN=OPA1 PE=1 SV=3	OPA1_HUMAN		112 kDa		unknown	42	41	35
61	TRUE	Empty	40S ribosomal protein S4, X isoform OS=Homo sapiens OX=9606 GN=RPS4X PE=1 SV=2	RS4X_HUMAN		30 kDa		unknown	48	35	33
62	TRUE	Empty	Envelope glycoprotein H OS=Human herpesvirus 2 (strain HG52) OX=10315 GN=gH PE=1 SV=1	GH_HHV2H		90 kDa		unknown	47	53	48
63	TRUE	Empty	Heat shock 70 kDa protein 1A OS=Homo sapiens OX=9606 GN=HSPA1A PE=1 SV=1	HS71A_HUMAN (+1)		70 kDa	TRUE	unknown	64	64	48
64	TRUE	Empty	T-complex protein 1 subunit theta OS=Homo sapiens OX=9606 GN=CCT8 PE=1 SV=4	TCPQ_HUMAN		60 kDa		unknown	47	40	38
65	TRUE	Empty	Keratin, type I cytoskeletal 13 OS=Homo sapiens OX=9606 GN=KRT13 PE=1 SV=4	K1C13_HUMAN		50 kDa	TRUE	unknown	123	131	102
66	TRUE	Empty	Protein disulfide-isomerase A3 OS=Homo sapiens OX=9606 GN=PDIA3 PE=1 SV=4	PDIA3_HUMAN		57 kDa		unknown	50	47	38
67	TRUE	Empty	Plakophilin-3 OS=Homo sapiens OX=9606 GN=PKP3 PE=1 SV=1	PKP3_HUMAN		87 kDa		unknown	31	41	44
68	TRUE	Empty	ATP synthase subunit alpha, mitochondrial OS=Homo sapiens OX=9606 GN=ATP5F1A PE=1 SV=1	ATPA_HUMAN		60 kDa		unknown	43	45	38
69	TRUE	Empty	Histone H4 OS=Homo sapiens OX=9606 GN=H4C1 PE=1 SV=2	H4_HUMAN		11 kDa		unknown	19	33	75
70	TRUE	Empty	Histone H1.2 OS=Homo sapiens OX=9606 GN=H1-2 PE=1 SV=2	H12_HUMAN		21 kDa	TRUE	unknown	50	45	32
71	TRUE	Empty	Cytoskeleton-associated protein 4 OS=Homo sapiens OX=9606 GN=CKAP4 PE=1 SV=2	CKAP4_HUMAN		66 kDa		unknown	37	42	32
72	TRUE	Empty	DNA replication licensing factor MCM3 OS=Homo sapiens OX=9606 GN=MCM3 PE=1 SV=3	MCM3_HUMAN		91 kDa		unknown	39	36	26
73	TRUE	Empty	Myosin-9 OS=Homo sapiens OX=9606 GN=MYH9 PE=1 SV=4	MYH9_HUMAN		227 kDa	TRUE	unknown	20	19	62
74	TRUE	Empty	DNA replication licensing factor MCM5 OS=Homo sapiens OX=9606 GN=MCM5 PE=1 SV=5	MCM5_HUMAN		82 kDa		unknown	37	33	26
75	TRUE	Empty	Aldehyde dehydrogenase, dimeric NADP-preferring OS=Homo sapiens OX=9606 GN=ALDH3A1 PE=1 SV=3	AL3A1_HUMAN		50 kDa	TRUE	unknown	40	26	43
76	TRUE	Empty	Tegument protein VP22 OS=Human herpesvirus 2 (strain HG52) OX=10315 GN=UL49 PE=3 SV=1	VP22_HHV2H		32 kDa		unknown	37	47	47
77	TRUE	Empty	Major DNA-binding protein OS=Human herpesvirus 2 (strain HG52) OX=10315 GN=DBP PE=3 SV=1	DNBI_HHV2H		128 kDa	TRUE	unknown	914	930	578
78	TRUE	Empty	Neutral alpha-glucosidase AB OS=Homo sapiens OX=9606 GN=GANAB PE=1 SV=3	GANAB_HUMAN		107 kDa		unknown	34	40	30
79	TRUE	Empty	Portal protein OS=Human herpesvirus 2 (strain HG52) OX=10315 GN=UL6 PE=3 SV=1	PORTL_HHV2H		75 kDa		unknown	38	38	37
80	TRUE	Empty	T-complex protein 1 subunit alpha OS=Homo sapiens OX=9606 GN=TCP1 PE=1 SV=1	TCPA_HUMAN		60 kDa		unknown	39	28	40
81	TRUE	Empty	Nuclear egress protein 2 OS=Human herpesvirus 2 (strain HG52) OX=10315 GN=NEC2 PE=1 SV=1	NEC2_HHV2H		30 kDa		unknown	38	38	36
82	TRUE	Empty	Elongation factor Tu, mitochondrial OS=Homo sapiens OX=9606 GN=TUFM PE=1 SV=2	EFTU_HUMAN		50 kDa		unknown	35	41	32
83	TRUE	Empty	Nuclear pore complex protein Nup155 OS=Homo sapiens OX=9606 GN=NUP155 PE=1 SV=1	NU155_HUMAN		155 kDa		unknown	39	29	35
84	TRUE	Empty	T-complex protein 1 subunit epsilon OS=Homo sapiens OX=9606 GN=CCT5 PE=1 SV=1	TCPE_HUMAN		60 kDa		unknown	41	32	33
85	TRUE	Empty	T-complex protein 1 subunit beta OS=Homo sapiens OX=9606 GN=CCT2 PE=1 SV=4	TCPB_HUMAN		57 kDa		unknown	41	31	39
86	TRUE	Empty	ATP-dependent RNA helicase A OS=Homo sapiens OX=9606 GN=DHX9 PE=1 SV=4	DHX9_HUMAN		141 kDa		unknown	34	30	32
87	TRUE	Empty	Protein FAM83H OS=Homo sapiens OX=9606 GN=FAM83H PE=1 SV=3	FA83H_HUMAN		127 kDa		unknown	36	29	45
88	TRUE	Empty	Keratin, type II cytoskeletal 4 OS=Homo sapiens OX=9606 GN=KRT4 PE=1 SV=5	K2C4_HUMAN		56 kDa	TRUE	unknown	55	44	46
89	TRUE	Empty	DNA primase OS=Human herpesvirus 2 (strain HG52) OX=10315 GN=UL52 PE=3 SV=1	PRIM_HHV2H		115 kDa		unknown	36	29	39
90	TRUE	Empty	T-complex protein 1 subunit gamma OS=Homo sapiens OX=9606 GN=CCT3 PE=1 SV=4	TCPG_HUMAN		61 kDa		unknown	36	33	36
91	TRUE	Empty	Tegument protein VP16 OS=Human herpesvirus 2 (strain 333) OX=10313 GN=UL48 PE=3 SV=1	VP16_HHV23 (+1)		55 kDa		unknown	38	44	34
92	TRUE	Empty	Histone H1.10 OS=Homo sapiens OX=9606 GN=H1-10 PE=1 SV=1	H1X_HUMAN		22 kDa		unknown	42	37	35
93	TRUE	Empty	Heterogeneous nuclear ribonucleoprotein U OS=Homo sapiens OX=9606 GN=HNRNPU PE=1 SV=6	HNRPU_HUMAN		91 kDa	TRUE	unknown	35	30	24
94	TRUE	Empty	Histone H2A type 2-A OS=Homo sapiens OX=9606 GN=H2AC18 PE=1 SV=3	H2A2A_HUMAN		14 kDa	TRUE	unknown	11	14	26
95	TRUE	Empty	Glyceraldehyde-3-phosphate dehydrogenase OS=Homo sapiens OX=9606 GN=GAPDH PE=1 SV=3	G3P_HUMAN		36 kDa		unknown	32	36	29
96	TRUE	Empty	Virion protein US10 OS=Human herpesvirus 2 (strain HG52) OX=10315 GN=US10 PE=2 SV=1	US10_HHV2H		33 kDa		unknown	31	33	37
97	TRUE	Empty	Tegument protein UL46 OS=Human herpesvirus 2 (strain HG52) OX=10315 GN=UL46 PE=1 SV=1	TEG1_HHV2H		78 kDa	TRUE	unknown	27	40	46
98	TRUE	Empty	Histone H3.2 OS=Homo sapiens OX=9606 GN=H3C15 PE=1 SV=3	H32_HUMAN		15 kDa	TRUE	unknown	2	6	16
99	TRUE	Empty	Integrin alpha-6 OS=Homo sapiens OX=9606 GN=ITGA6 PE=1 SV=5	ITA6_HUMAN		127 kDa		unknown	33	34	26
100	TRUE	Empty	Junction plakoglobin OS=Homo sapiens OX=9606 GN=JUP PE=1 SV=3	PLAK_HUMAN		82 kDa	TRUE	unknown	27	27	39
101	TRUE	Empty	Calreticulin OS=Homo sapiens OX=9606 GN=CALR PE=1 SV=1	CALR_HUMAN		48 kDa		unknown	26	30	28
102	TRUE	Empty	Ras GTPase-activating-like protein IQGAP1 OS=Homo sapiens OX=9606 GN=IQGAP1 PE=1 SV=1	IQGA1_HUMAN		189 kDa		unknown	16	40	28
103	TRUE	Empty	Nucleophosmin OS=Homo sapiens OX=9606 GN=NPM1 PE=1 SV=2	NPM_HUMAN		33 kDa		unknown	24	36	35
104	TRUE	Empty	Poly [ADP-ribose] polymerase 1 OS=Homo sapiens OX=9606 GN=PARP1 PE=1 SV=4	PARP1_HUMAN		113 kDa		unknown	13	22	42
105	TRUE	Empty	RNA cytidine acetyltransferase OS=Homo sapiens OX=9606 GN=NAT10 PE=1 SV=2	NAT10_HUMAN		116 kDa		unknown	42	31	13
106	TRUE	Empty	Probable ATP-dependent RNA helicase DDX5 OS=Homo sapiens OX=9606 GN=DDX5 PE=1 SV=1	DDX5_HUMAN		69 kDa	TRUE	unknown	33	29	26
107	TRUE	Empty	Myoferlin OS=Homo sapiens OX=9606 GN=MYOF PE=1 SV=1	MYOF_HUMAN		235 kDa		unknown	28	23	26
108	TRUE	Empty	Tripartite terminase subunit 3 OS=Human herpesvirus 2 (strain HG52) OX=10315 GN=TRM3 PE=3 SV=1	TRM3_HHV2H		81 kDa		unknown	32	22	32
109	TRUE	Empty	Envelope glycoprotein E OS=Human herpesvirus 2 (strain HG52) OX=10315 GN=gE PE=3 SV=1	GE_HHV2H		59 kDa		unknown	24	30	24
110	TRUE	Empty	Guanine nucleotide-binding protein-like 3 OS=Homo sapiens OX=9606 GN=GNL3 PE=1 SV=2	GNL3_HUMAN		62 kDa		unknown	28	23	24
111	TRUE	Empty	Malate dehydrogenase, mitochondrial OS=Homo sapiens OX=9606 GN=MDH2 PE=1 SV=3	MDHM_HUMAN		36 kDa		unknown	27	33	25
112	TRUE	Empty	Heat shock protein HSP 90-alpha OS=Homo sapiens OX=9606 GN=HSP90AA1 PE=1 SV=5	HS90A_HUMAN		85 kDa	TRUE	unknown	59	55	42
113	TRUE	Empty	Protein disulfide-isomerase OS=Homo sapiens OX=9606 GN=P4HB PE=1 SV=3	PDIA1_HUMAN		57 kDa		unknown	28	29	22
114	TRUE	Empty	60S ribosomal protein L23a OS=Homo sapiens OX=9606 GN=RPL23A PE=1 SV=1	RL23A_HUMAN		18 kDa		unknown	39	25	24
115	TRUE	Empty	Heterogeneous nuclear ribonucleoprotein M OS=Homo sapiens OX=9606 GN=HNRNPM PE=1 SV=3	HNRPM_HUMAN		78 kDa		unknown	28	19	33
116	TRUE	Empty	Serine/threonine-protein kinase US3 OS=Human herpesvirus 2 (strain HG52) OX=10315 GN=US3 PE=3 SV=1	US03_HHV2H		53 kDa		unknown	19	30	38
117	TRUE	Empty	ATP-dependent RNA helicase DDX3X OS=Homo sapiens OX=9606 GN=DDX3X PE=1 SV=3	DDX3X_HUMAN		73 kDa	TRUE	unknown	23	28	26
118	TRUE	Empty	Glutamate dehydrogenase 1, mitochondrial OS=Homo sapiens OX=9606 GN=GLUD1 PE=1 SV=2	DHE3_HUMAN		61 kDa		unknown	28	34	24
119	TRUE	Empty	4F2 cell-surface antigen heavy chain OS=Homo sapiens OX=9606 GN=SLC3A2 PE=1 SV=3	4F2_HUMAN		68 kDa		unknown	33	28	27
120	TRUE	Empty	Signal recognition particle subunit SRP72 OS=Homo sapiens OX=9606 GN=SRP72 PE=1 SV=3	SRP72_HUMAN		75 kDa		unknown	35	22	18
121	TRUE	Empty	Protein US2 OS=Human herpesvirus 2 (strain HG52) OX=10315 GN=US2 PE=1 SV=3	US02_HHV2H		33 kDa		unknown	28	23	22
122	TRUE	Empty	Constitutive coactivator of PPAR-gamma-like protein 1 OS=Homo sapiens OX=9606 GN=FAM120A PE=1 SV=2	F120A_HUMAN		122 kDa		unknown	25	27	28
123	TRUE	Empty	40S ribosomal protein S3 OS=Homo sapiens OX=9606 GN=RPS3 PE=1 SV=2	RS3_HUMAN		27 kDa		unknown	27	26	27
124	TRUE	Empty	T-complex protein 1 subunit zeta OS=Homo sapiens OX=9606 GN=CCT6A PE=1 SV=3	TCPZ_HUMAN		58 kDa		unknown	27	21	29
125	TRUE	Empty	14-3-3 protein sigma OS=Homo sapiens OX=9606 GN=SFN PE=1 SV=1	1433S_HUMAN		28 kDa	TRUE	unknown	37	33	24
126	TRUE	Empty	Serine/threonine-protein phosphatase PP1-beta catalytic subunit OS=Homo sapiens OX=9606 GN=PPP1CB PE=1 SV=3	PP1B_HUMAN		37 kDa	TRUE	unknown	89	83	100
127	TRUE	Empty	Virion host shutoff protein OS=Human herpesvirus 2 (strain G) OX=10314 GN=UL41 PE=3 SV=1	SHUT_HHV2G (+1)		55 kDa		unknown	24	20	29
128	TRUE	Empty	ADP/ATP translocase 2 OS=Homo sapiens OX=9606 GN=SLC25A5 PE=1 SV=7	ADT2_HUMAN		33 kDa	TRUE	unknown	24	25	23
129	TRUE	Empty	DNA replication licensing factor MCM7 OS=Homo sapiens OX=9606 GN=MCM7 PE=1 SV=4	MCM7_HUMAN		81 kDa		unknown	28	21	23
130	TRUE	Empty	T-complex protein 1 subunit delta OS=Homo sapiens OX=9606 GN=CCT4 PE=1 SV=4	TCPD_HUMAN		58 kDa		unknown	31	30	33
131	TRUE	Empty	T-complex protein 1 subunit eta OS=Homo sapiens OX=9606 GN=CCT7 PE=1 SV=2	TCPH_HUMAN		59 kDa		unknown	26	21	25
132	TRUE	Empty	Transferrin receptor protein 1 OS=Homo sapiens OX=9606 GN=TFRC PE=1 SV=2	TFR1_HUMAN		85 kDa		unknown	25	32	28
133	TRUE	Empty	Calnexin OS=Homo sapiens OX=9606 GN=CANX PE=1 SV=2	CALX_HUMAN		68 kDa		unknown	21	22	17
134	TRUE	Empty	Annexin A1 OS=Homo sapiens OX=9606 GN=ANXA1 PE=1 SV=2	ANXA1_HUMAN		39 kDa		unknown	27	38	22
135	TRUE	Empty	Heterogeneous nuclear ribonucleoproteins A2/B1 OS=Homo sapiens OX=9606 GN=HNRNPA2B1 PE=1 SV=2	ROA2_HUMAN		37 kDa		unknown	32	26	22
136	TRUE	Empty	Alpha-actinin-1 OS=Homo sapiens OX=9606 GN=ACTN1 PE=1 SV=2	ACTN1_HUMAN		103 kDa	TRUE	unknown	31	25	14
137	TRUE	Empty	Dolichyl-diphosphooligosaccharide--protein glycosyltransferase subunit 1 OS=Homo sapiens OX=9606 GN=RPN1 PE=1 SV=1	RPN1_HUMAN		69 kDa		unknown	25	27	23
138	TRUE	Empty	Peptidyl-prolyl cis-trans isomerase B OS=Homo sapiens OX=9606 GN=PPIB PE=1 SV=2	PPIB_HUMAN		24 kDa		unknown	29	20	15
139	TRUE	Empty	RNA-binding protein 14 OS=Homo sapiens OX=9606 GN=RBM14 PE=1 SV=2	RBM14_HUMAN		69 kDa		unknown	31	21	26
140	TRUE	Empty	Ribonucleoside-diphosphate reductase small subunit OS=Human herpesvirus 2 (strain 333) OX=10313 GN=RIR2 PE=3 SV=1	RIR2_HHV23 (+1)		38 kDa		unknown	23	33	22
141	TRUE	Empty	60S ribosomal protein L36a OS=Homo sapiens OX=9606 GN=RPL36A PE=1 SV=2	RL36A_HUMAN		12 kDa	TRUE	unknown	23	16	31
142	TRUE	Empty	14-3-3 protein epsilon OS=Homo sapiens OX=9606 GN=YWHAE PE=1 SV=1	1433E_HUMAN		29 kDa	TRUE	unknown	27	24	27
143	TRUE	Empty	Coatomer subunit alpha OS=Homo sapiens OX=9606 GN=COPA PE=1 SV=2	COPA_HUMAN		138 kDa		unknown	22	20	16
144	TRUE	Empty	Thymidine kinase OS=Human herpesvirus 2 (strain 333) OX=10313 GN=TK PE=1 SV=2	KITH_HHV23 (+1)		40 kDa		unknown	24	26	21
145	TRUE	Empty	Polyadenylate-binding protein 1 OS=Homo sapiens OX=9606 GN=PABPC1 PE=1 SV=2	PABP1_HUMAN		71 kDa	TRUE	unknown	25	30	22
146	TRUE	Empty	Uracil-DNA glycosylase OS=Human herpesvirus 2 (strain HG52) OX=10315 GN=UL2 PE=3 SV=1	UNG_HHV2H		28 kDa		unknown	24	17	14
147	TRUE	Empty	E3 ubiquitin ligase ICP22 OS=Human herpesvirus 2 (strain HG52) OX=10315 GN=US1 PE=3 SV=1	ICP22_HHV2H		45 kDa	TRUE	unknown	16	22	32
148	TRUE	Empty	Clathrin heavy chain 1 OS=Homo sapiens OX=9606 GN=CLTC PE=1 SV=5	CLH1_HUMAN		192 kDa		unknown	20	28	17
149	TRUE	Empty	Elongation factor 1-gamma OS=Homo sapiens OX=9606 GN=EEF1G PE=1 SV=3	EF1G_HUMAN		50 kDa		unknown	25	21	16
150	TRUE	Empty	Catenin alpha-1 OS=Homo sapiens OX=9606 GN=CTNNA1 PE=1 SV=1	CTNA1_HUMAN		100 kDa		unknown	22	28	23
151	TRUE	Empty	Envelope glycoprotein I OS=Human herpesvirus 2 (strain 333) OX=10313 GN=gI PE=3 SV=1	GI_HHV23		40 kDa	TRUE	unknown	25	25	29
152	TRUE	Empty	Nuclear egress protein 1 OS=Human herpesvirus 2 (strain HG52) OX=10315 GN=NEC1 PE=3 SV=1	NEC1_HHV2H		34 kDa		unknown	20	21	21
153	TRUE	Empty	40S ribosomal protein S11 OS=Homo sapiens OX=9606 GN=RPS11 PE=1 SV=3	RS11_HUMAN		18 kDa		unknown	22	16	19
154	TRUE	Empty	Epidermal growth factor receptor OS=Homo sapiens OX=9606 GN=EGFR PE=1 SV=2	EGFR_HUMAN		134 kDa		unknown	26	27	10
155	TRUE	Empty	60S ribosomal protein L5 OS=Homo sapiens OX=9606 GN=RPL5 PE=1 SV=3	RL5_HUMAN		34 kDa		unknown	8	19	23
156	TRUE	Empty	Ezrin OS=Homo sapiens OX=9606 GN=EZR PE=1 SV=4	EZRI_HUMAN		69 kDa	TRUE	unknown	16	17	15
157	TRUE	Empty	Leucine-rich PPR motif-containing protein, mitochondrial OS=Homo sapiens OX=9606 GN=LRPPRC PE=1 SV=3	LPPRC_HUMAN		158 kDa		unknown	24	22	11
158	TRUE	Empty	40S ribosomal protein S8 OS=Homo sapiens OX=9606 GN=RPS8 PE=1 SV=2	RS8_HUMAN		24 kDa		unknown	15	18	31
159	TRUE	Empty	116 kDa U5 small nuclear ribonucleoprotein component OS=Homo sapiens OX=9606 GN=EFTUD2 PE=1 SV=1	U5S1_HUMAN		109 kDa	TRUE	unknown	27	18	22
160	TRUE	Empty	Integrin beta-4 OS=Homo sapiens OX=9606 GN=ITGB4 PE=1 SV=5	ITB4_HUMAN		202 kDa		unknown	17	23	20
161	TRUE	Empty	Sarcoplasmic/endoplasmic reticulum calcium ATPase 2 OS=Homo sapiens OX=9606 GN=ATP2A2 PE=1 SV=1	AT2A2_HUMAN		115 kDa		unknown	24	20	16
162	TRUE	Empty	60S ribosomal protein L7a OS=Homo sapiens OX=9606 GN=RPL7A PE=1 SV=2	RL7A_HUMAN		30 kDa		unknown	7	23	35
163	TRUE	Empty	Very long-chain specific acyl-CoA dehydrogenase, mitochondrial OS=Homo sapiens OX=9606 GN=ACADVL PE=1 SV=1	ACADV_HUMAN		70 kDa		unknown	20	18	13
164	TRUE	Empty	Serine hydroxymethyltransferase, mitochondrial OS=Homo sapiens OX=9606 GN=SHMT2 PE=1 SV=3	GLYM_HUMAN		56 kDa		unknown	17	22	14
165	TRUE	Empty	Protein disulfide-isomerase A4 OS=Homo sapiens OX=9606 GN=PDIA4 PE=1 SV=2	PDIA4_HUMAN		73 kDa		unknown	18	26	14
166	TRUE	Empty	ATP-dependent RNA helicase DDX1 OS=Homo sapiens OX=9606 GN=DDX1 PE=1 SV=2	DDX1_HUMAN		82 kDa		unknown	18	17	21
167	TRUE	Empty	Alpha-enolase OS=Homo sapiens OX=9606 GN=ENO1 PE=1 SV=2	ENOA_HUMAN		47 kDa		unknown	20	22	18
168	TRUE	Empty	DNA replication helicase OS=Human herpesvirus 2 (strain HG52) OX=10315 GN=HELI PE=3 SV=2	HELI_HHV2H		99 kDa		unknown	23	17	21
169	TRUE	Empty	CAD protein OS=Homo sapiens OX=9606 GN=CAD PE=1 SV=3	PYR1_HUMAN		243 kDa		unknown	17	11	22
170	TRUE	Empty	40S ribosomal protein S2 OS=Homo sapiens OX=9606 GN=RPS2 PE=1 SV=2	RS2_HUMAN		31 kDa		unknown	16	15	19
171	TRUE	Empty	Signal recognition particle subunit SRP68 OS=Homo sapiens OX=9606 GN=SRP68 PE=1 SV=2	SRP68_HUMAN		71 kDa		unknown	26	18	21
172	TRUE	Empty	Pre-mRNA-splicing factor ATP-dependent RNA helicase DHX15 OS=Homo sapiens OX=9606 GN=DHX15 PE=1 SV=2	DHX15_HUMAN		91 kDa		unknown	17	13	13
173	TRUE	Empty	Aspartate aminotransferase, mitochondrial OS=Homo sapiens OX=9606 GN=GOT2 PE=1 SV=3	AATM_HUMAN		48 kDa		unknown	21	28	15
174	TRUE	Empty	ATPase family AAA domain-containing protein 3A OS=Homo sapiens OX=9606 GN=ATAD3A PE=1 SV=2	ATD3A_HUMAN		71 kDa	TRUE	unknown	15	13	16
175	TRUE	Empty	Hypoxia up-regulated protein 1 OS=Homo sapiens OX=9606 GN=HYOU1 PE=1 SV=1	HYOU1_HUMAN		111 kDa		unknown	19	20	11
176	TRUE	Empty	Inosine-5'-monophosphate dehydrogenase 2 OS=Homo sapiens OX=9606 GN=IMPDH2 PE=1 SV=2	IMDH2_HUMAN		56 kDa	TRUE	unknown	18	10	32
177	TRUE	Empty	RNA-binding motif protein, X chromosome OS=Homo sapiens OX=9606 GN=RBMX PE=1 SV=3	RBMX_HUMAN		42 kDa		unknown	8	14	17
178	TRUE	Empty	Heat shock protein beta-1 OS=Homo sapiens OX=9606 GN=HSPB1 PE=1 SV=2	HSPB1_HUMAN		23 kDa		unknown	24	18	23
179	TRUE	Empty	60S ribosomal protein L7 OS=Homo sapiens OX=9606 GN=RPL7 PE=1 SV=1	RL7_HUMAN		29 kDa		unknown	5	18	26
180	TRUE	Empty	Succinate dehydrogenase [ubiquinone] flavoprotein subunit, mitochondrial OS=Homo sapiens OX=9606 GN=SDHA PE=1 SV=2	SDHA_HUMAN		73 kDa		unknown	21	20	11
181	TRUE	Empty	Tegument protein UL51 OS=Human herpesvirus 2 (strain HG52) OX=10315 GN=UL51 PE=3 SV=1	TEG7_HHV2H		26 kDa		unknown	19	20	19
182	TRUE	Empty	Heterogeneous nuclear ribonucleoprotein H OS=Homo sapiens OX=9606 GN=HNRNPH1 PE=1 SV=4	HNRH1_HUMAN		49 kDa	TRUE	unknown	22	22	16
183	TRUE	Empty	DNA topoisomerase 1 OS=Homo sapiens OX=9606 GN=TOP1 PE=1 SV=2	TOP1_HUMAN		91 kDa		unknown	21	11	4
184	TRUE	Empty	Plasminogen activator inhibitor 2 OS=Homo sapiens OX=9606 GN=SERPINB2 PE=1 SV=2	PAI2_HUMAN		47 kDa		unknown	22	22	17
185	TRUE	Empty	Core histone macro-H2A.1 OS=Homo sapiens OX=9606 GN=MACROH2A1 PE=1 SV=4	H2AY_HUMAN		40 kDa	TRUE	unknown	13	20	25
186	TRUE	Empty	40S ribosomal protein S23 OS=Homo sapiens OX=9606 GN=RPS23 PE=1 SV=3	RS23_HUMAN		16 kDa		unknown	23	22	21
187	TRUE	Empty	Ubiquitin-40S ribosomal protein S27a OS=Homo sapiens OX=9606 GN=RPS27A PE=1 SV=2	RS27A_HUMAN		18 kDa		unknown	12	13	18
188	TRUE	Empty	Phosphate carrier protein, mitochondrial OS=Homo sapiens OX=9606 GN=SLC25A3 PE=1 SV=2	MPCP_HUMAN		40 kDa		unknown	13	18	13
189	TRUE	Empty	40S ribosomal protein S13 OS=Homo sapiens OX=9606 GN=RPS13 PE=1 SV=2	RS13_HUMAN		17 kDa		unknown	17	12	15
190	TRUE	Empty	14-3-3 protein zeta/delta OS=Homo sapiens OX=9606 GN=YWHAZ PE=1 SV=1	1433Z_HUMAN		28 kDa	TRUE	unknown	26	24	19
191	TRUE	Empty	DNA damage-binding protein 1 OS=Homo sapiens OX=9606 GN=DDB1 PE=1 SV=1	DDB1_HUMAN		127 kDa		unknown	16	18	12
192	TRUE	Empty	Heterogeneous nuclear ribonucleoprotein L OS=Homo sapiens OX=9606 GN=HNRNPL PE=1 SV=2	HNRPL_HUMAN		64 kDa		unknown	21	18	15
193	TRUE	Empty	Serine/arginine-rich splicing factor 1 OS=Homo sapiens OX=9606 GN=SRSF1 PE=1 SV=2	SRSF1_HUMAN		28 kDa		unknown	13	17	21
194	TRUE	Empty	Tripartite motif-containing protein 29 OS=Homo sapiens OX=9606 GN=TRIM29 PE=1 SV=2	TRI29_HUMAN		66 kDa		unknown	16	12	14
195	TRUE	Empty	Voltage-dependent anion-selective channel protein 1 OS=Homo sapiens OX=9606 GN=VDAC1 PE=1 SV=2	VDAC1_HUMAN		31 kDa		unknown	18	28	20
196	TRUE	Empty	Histone H1.5 OS=Homo sapiens OX=9606 GN=H1-5 PE=1 SV=3	H15_HUMAN		23 kDa	TRUE	unknown	24	22	20
197	TRUE	Empty	E3 ubiquitin-protein ligase ICP0 OS=Human herpesvirus 2 (strain HG52) OX=10315 GN=RL2 PE=1 SV=1	ICP0_HHV2H		82 kDa		unknown	9	14	23
198	TRUE	Empty	Creatine kinase U-type, mitochondrial OS=Homo sapiens OX=9606 GN=CKMT1A PE=1 SV=1	KCRU_HUMAN		47 kDa	TRUE	unknown	23	21	10
199	TRUE	Empty	Unconventional myosin-Ib OS=Homo sapiens OX=9606 GN=MYO1B PE=1 SV=3	MYO1B_HUMAN		132 kDa		unknown	14	12	16
200	TRUE	Empty	Prohibitin-2 OS=Homo sapiens OX=9606 GN=PHB2 PE=1 SV=2	PHB2_HUMAN		33 kDa		unknown	15	21	15
201	TRUE	Empty	40S ribosomal protein S25 OS=Homo sapiens OX=9606 GN=RPS25 PE=1 SV=1	RS25_HUMAN		14 kDa		unknown	16	19	17
202	TRUE	Empty	Triosephosphate isomerase OS=Homo sapiens OX=9606 GN=TPI1 PE=1 SV=4	TPIS_HUMAN		27 kDa		unknown	18	14	16
203	TRUE	Empty	Eukaryotic initiation factor 4A-I OS=Homo sapiens OX=9606 GN=EIF4A1 PE=1 SV=1	IF4A1_HUMAN		46 kDa	TRUE	unknown	19	15	16
204	TRUE	Empty	Fructose-bisphosphate aldolase A OS=Homo sapiens OX=9606 GN=ALDOA PE=1 SV=2	ALDOA_HUMAN		39 kDa	TRUE	unknown	13	24	11
205	TRUE	Empty	Deoxyuridine 5'-triphosphate nucleotidohydrolase OS=Human herpesvirus 2 (strain HG52) OX=10315 GN=DUT PE=3 SV=1	DUT_HHV2H		39 kDa		unknown	19	22	17
206	TRUE	Empty	Heterogeneous nuclear ribonucleoproteins C1/C2 OS=Homo sapiens OX=9606 GN=HNRNPC PE=1 SV=4	HNRPC_HUMAN		34 kDa		unknown	19	19	15
207	TRUE	Empty	Lamin-B1 OS=Homo sapiens OX=9606 GN=LMNB1 PE=1 SV=2	LMNB1_HUMAN		66 kDa	TRUE	unknown	11	18	14
208	TRUE	Empty	Catenin delta-1 OS=Homo sapiens OX=9606 GN=CTNND1 PE=1 SV=1	CTND1_HUMAN		108 kDa		unknown	19	15	10
209	TRUE	Empty	Peptidyl-prolyl cis-trans isomerase A OS=Homo sapiens OX=9606 GN=PPIA PE=1 SV=2	PPIA_HUMAN		18 kDa		unknown	16	23	17
210	TRUE	Empty	Receptor of activated protein C kinase 1 OS=Homo sapiens OX=9606 GN=RACK1 PE=1 SV=3	RACK1_HUMAN		35 kDa		unknown	19	20	18
211	TRUE	Empty	Trifunctional enzyme subunit alpha, mitochondrial OS=Homo sapiens OX=9606 GN=HADHA PE=1 SV=2	ECHA_HUMAN		83 kDa		unknown	18	16	14
212	TRUE	Empty	40S ribosomal protein S18 OS=Homo sapiens OX=9606 GN=RPS18 PE=1 SV=3	RS18_HUMAN		18 kDa		unknown	12	10	15
213	TRUE	Empty	Pre-mRNA-processing factor 6 OS=Homo sapiens OX=9606 GN=PRPF6 PE=1 SV=1	PRP6_HUMAN		107 kDa		unknown	18	9	10
214	TRUE	Empty	60S ribosomal protein L23 OS=Homo sapiens OX=9606 GN=RPL23 PE=1 SV=1	RL23_HUMAN		15 kDa		unknown	20	18	14
215	TRUE	Empty	60S ribosomal protein L4 OS=Homo sapiens OX=9606 GN=RPL4 PE=1 SV=5	RL4_HUMAN		48 kDa		unknown	5	14	28
216	TRUE	Empty	Heterogeneous nuclear ribonucleoprotein A1 OS=Homo sapiens OX=9606 GN=HNRNPA1 PE=1 SV=5	ROA1_HUMAN		39 kDa		unknown	23	23	14
217	TRUE	Empty	Heterogeneous nuclear ribonucleoprotein U-like protein 2 OS=Homo sapiens OX=9606 GN=HNRNPUL2 PE=1 SV=1	HNRL2_HUMAN		85 kDa		unknown	10	11	9
218	TRUE	Empty	L-lactate dehydrogenase A chain OS=Homo sapiens OX=9606 GN=LDHA PE=1 SV=2	LDHA_HUMAN		37 kDa	TRUE	unknown	12	14	15
219	TRUE	Empty	Fatty acid synthase OS=Homo sapiens OX=9606 GN=FASN PE=1 SV=3	FAS_HUMAN		273 kDa		unknown	11	12	13
220	TRUE	Empty	Keratin, type I cytoskeletal 16 OS=Homo sapiens OX=9606 GN=KRT16 PE=1 SV=4	K1C16_HUMAN		51 kDa	TRUE	unknown	134	137	137
221	TRUE	Empty	Prohibitin OS=Homo sapiens OX=9606 GN=PHB PE=1 SV=1	PHB_HUMAN		30 kDa		unknown	18	19	12
222	TRUE	Empty	40S ribosomal protein S17 OS=Homo sapiens OX=9606 GN=RPS17 PE=1 SV=2	RS17_HUMAN		16 kDa		unknown	25	13	13
223	TRUE	Empty	60S ribosomal protein L8 OS=Homo sapiens OX=9606 GN=RPL8 PE=1 SV=2	RL8_HUMAN		28 kDa		unknown	4	12	19
224	TRUE	Empty	Heterogeneous nuclear ribonucleoprotein F OS=Homo sapiens OX=9606 GN=HNRNPF PE=1 SV=3	HNRPF_HUMAN		46 kDa	TRUE	unknown	19	18	17
225	TRUE	Empty	40S ribosomal protein S16 OS=Homo sapiens OX=9606 GN=RPS16 PE=1 SV=2	RS16_HUMAN		16 kDa		unknown	7	9	19
226	TRUE	Empty	Envelope glycoprotein G OS=Human herpesvirus 2 (strain HG52) OX=10315 GN=gG PE=3 SV=1	GG_HHV2H		72 kDa	TRUE	unknown	99	105	87
227	TRUE	Empty	Ras-related protein Rab-7a OS=Homo sapiens OX=9606 GN=RAB7A PE=1 SV=1	RAB7A_HUMAN		23 kDa		unknown	19	15	12
228	TRUE	Empty	40S ribosomal protein S9 OS=Homo sapiens OX=9606 GN=RPS9 PE=1 SV=3	RS9_HUMAN		23 kDa		unknown	10	14	16
229	TRUE	Empty	Serpin B5 OS=Homo sapiens OX=9606 GN=SERPINB5 PE=1 SV=2	SPB5_HUMAN		42 kDa		unknown	17	20	12
230	TRUE	Empty	Tubulin beta-4B chain OS=Homo sapiens OX=9606 GN=TUBB4B PE=1 SV=1	TBB4B_HUMAN		50 kDa	TRUE	unknown	85	73	118
231	TRUE	Empty	Transketolase OS=Homo sapiens OX=9606 GN=TKT PE=1 SV=3	TKT_HUMAN		68 kDa		unknown	9	12	16
232	TRUE	Empty	Transformer-2 protein homolog beta OS=Homo sapiens OX=9606 GN=TRA2B PE=1 SV=1	TRA2B_HUMAN		34 kDa	TRUE	unknown	8	10	19
233	TRUE	Empty	Casein kinase II subunit alpha OS=Homo sapiens OX=9606 GN=CSNK2A1 PE=1 SV=1	CSK21_HUMAN		45 kDa	TRUE	unknown	5	6	18
234	TRUE	Empty	Tripartite terminase subunit 1 OS=Human herpesvirus 2 (strain HG52) OX=10315 GN=TRM1 PE=3 SV=1	TRM1_HHV2H		85 kDa	TRUE	unknown	13	11	14
235	TRUE	Empty	Aldehyde dehydrogenase family 16 member A1 OS=Homo sapiens OX=9606 GN=ALDH16A1 PE=1 SV=2	A16A1_HUMAN		85 kDa		unknown	16	11	13
236	TRUE	Empty	Envelope glycoprotein M OS=Human herpesvirus 2 (strain HG52) OX=10315 GN=gM PE=3 SV=1	GM_HHV2H		50 kDa		unknown	16	16	21
237	TRUE	Empty	Lamina-associated polypeptide 2, isoform alpha OS=Homo sapiens OX=9606 GN=TMPO PE=1 SV=2	LAP2A_HUMAN		75 kDa	TRUE	unknown	12	12	12
238	TRUE	Empty	Lamin-B2 OS=Homo sapiens OX=9606 GN=LMNB2 PE=1 SV=4	LMNB2_HUMAN		70 kDa	TRUE	unknown	19	18	18
239	TRUE	Empty	Probable RNA-binding protein OS=Human herpesvirus 2 (strain HG52) OX=10315 GN=US11 PE=3 SV=1	RNB_HHV2H		16 kDa		unknown	14	12	11
240	TRUE	Empty	Cytoplasmic envelopment protein 1 OS=Human herpesvirus 2 (strain HG52) OX=10315 GN=UL7 PE=3 SV=1	CEP1_HHV2H		33 kDa		unknown	15	16	13
241	TRUE	Empty	Glycerol-3-phosphate dehydrogenase, mitochondrial OS=Homo sapiens OX=9606 GN=GPD2 PE=1 SV=3	GPDM_HUMAN		81 kDa		unknown	12	17	6
242	TRUE	Empty	Matrin-3 OS=Homo sapiens OX=9606 GN=MATR3 PE=1 SV=2	MATR3_HUMAN		95 kDa		unknown	14	9	12
243	TRUE	Empty	Periplakin OS=Homo sapiens OX=9606 GN=PPL PE=1 SV=4	PEPL_HUMAN		205 kDa		unknown	8	9	13
244	TRUE	Empty	RRP12-like protein OS=Homo sapiens OX=9606 GN=RRP12 PE=1 SV=2	RRP12_HUMAN		144 kDa	TRUE	unknown	19	10	4
245	TRUE	Empty	Ras-related protein Rab-14 OS=Homo sapiens OX=9606 GN=RAB14 PE=1 SV=4	RAB14_HUMAN		24 kDa	TRUE	unknown	17	14	11
246	TRUE	Empty	60S ribosomal protein L31 OS=Homo sapiens OX=9606 GN=RPL31 PE=1 SV=1	RL31_HUMAN		14 kDa		unknown	11	12	8
247	TRUE	Empty	60S ribosomal protein L6 OS=Homo sapiens OX=9606 GN=RPL6 PE=1 SV=3	RL6_HUMAN		33 kDa		unknown	2	12	15
248	TRUE	Empty	Heterogeneous nuclear ribonucleoprotein K OS=Homo sapiens OX=9606 GN=HNRNPK PE=1 SV=1	HNRPK_HUMAN		51 kDa		unknown	16	10	13
249	TRUE	Empty	Heat shock protein 105 kDa OS=Homo sapiens OX=9606 GN=HSPH1 PE=1 SV=1	HS105_HUMAN		97 kDa	TRUE	unknown	8	16	9
250	TRUE	Empty	60S ribosomal protein L10 OS=Homo sapiens OX=9606 GN=RPL10 PE=1 SV=4	RL10_HUMAN		25 kDa		unknown	9	15	23
251	TRUE	Empty	60S ribosomal protein L3 OS=Homo sapiens OX=9606 GN=RPL3 PE=1 SV=2	RL3_HUMAN		46 kDa		unknown	5	13	19
252	TRUE	Empty	Heat shock protein 75 kDa, mitochondrial OS=Homo sapiens OX=9606 GN=TRAP1 PE=1 SV=3	TRAP1_HUMAN		80 kDa		unknown	15	19	14
253	TRUE	Empty	Interleukin enhancer-binding factor 3 OS=Homo sapiens OX=9606 GN=ILF3 PE=1 SV=3	ILF3_HUMAN		95 kDa		unknown	19	12	12
254	TRUE	Empty	Phosphoglycerate kinase 1 OS=Homo sapiens OX=9606 GN=PGK1 PE=1 SV=3	PGK1_HUMAN		45 kDa		unknown	13	15	12
255	TRUE	Empty	RuvB-like 2 OS=Homo sapiens OX=9606 GN=RUVBL2 PE=1 SV=3	RUVB2_HUMAN		51 kDa		unknown	15	13	11
256	TRUE	Empty	Glycogen phosphorylase, liver form OS=Homo sapiens OX=9606 GN=PYGL PE=1 SV=4	PYGL_HUMAN		97 kDa	TRUE	unknown	14	13	8
257	TRUE	Empty	60S acidic ribosomal protein P0 OS=Homo sapiens OX=9606 GN=RPLP0 PE=1 SV=1	RLA0_HUMAN		34 kDa		unknown	11	15	16
258	TRUE	Empty	40S ribosomal protein S5 OS=Homo sapiens OX=9606 GN=RPS5 PE=1 SV=4	RS5_HUMAN		23 kDa		unknown	13	15	19
259	TRUE	Empty	Exportin-2 OS=Homo sapiens OX=9606 GN=CSE1L PE=1 SV=3	XPO2_HUMAN		110 kDa		unknown	12	9	7
260	TRUE	Empty	Nucleolar GTP-binding protein 1 OS=Homo sapiens OX=9606 GN=GTPBP4 PE=1 SV=3	NOG1_HUMAN		74 kDa		unknown	18	7	10
261	TRUE	Empty	Staphylococcal nuclease domain-containing protein 1 OS=Homo sapiens OX=9606 GN=SND1 PE=1 SV=1	SND1_HUMAN		102 kDa		unknown	13	15	10
262	TRUE	Empty	Probable ATP-dependent RNA helicase DDX56 OS=Homo sapiens OX=9606 GN=DDX56 PE=1 SV=1	DDX56_HUMAN		62 kDa		unknown	17	11	10
263	TRUE	Empty	60S ribosomal protein L37a OS=Homo sapiens OX=9606 GN=RPL37A PE=1 SV=2	RL37A_HUMAN		10 kDa		unknown	12	11	10
264	TRUE	Empty	Dolichyl-diphosphooligosaccharide--protein glycosyltransferase subunit 2 OS=Homo sapiens OX=9606 GN=RPN2 PE=1 SV=3	RPN2_HUMAN		69 kDa		unknown	15	14	13
265	TRUE	Empty	40S ribosomal protein S24 OS=Homo sapiens OX=9606 GN=RPS24 PE=1 SV=1	RS24_HUMAN		15 kDa		unknown	22	14	10
266	TRUE	Empty	RuvB-like 1 OS=Homo sapiens OX=9606 GN=RUVBL1 PE=1 SV=1	RUVB1_HUMAN		50 kDa		unknown	14	14	15
267	TRUE	Empty	Serpin H1 OS=Homo sapiens OX=9606 GN=SERPINH1 PE=1 SV=2	SERPH_HUMAN		46 kDa		unknown	14	15	12
268	TRUE	Empty	SWI/SNF-related matrix-associated actin-dependent regulator of chromatin subfamily A member 5 OS=Homo sapiens OX=9606 GN=SMARCA5 PE=1 SV=1	SMCA5_HUMAN		122 kDa	TRUE	unknown	4	8	14
269	TRUE	Empty	Ubiquitin-like modifier-activating enzyme 1 OS=Homo sapiens OX=9606 GN=UBA1 PE=1 SV=3	UBA1_HUMAN		118 kDa		unknown	6	14	8
270	TRUE	Empty	Triplex capsid protein 1 OS=Human herpesvirus 2 (strain HG52) OX=10315 GN=TRX1 PE=3 SV=1	TRX1_HHV2H		51 kDa	TRUE	unknown	164	131	159
271	TRUE	Empty	Non-POU domain-containing octamer-binding protein OS=Homo sapiens OX=9606 GN=NONO PE=1 SV=4	NONO_HUMAN		54 kDa	TRUE	unknown	13	10	8
272	TRUE	Empty	Complement component 1 Q subcomponent-binding protein, mitochondrial OS=Homo sapiens OX=9606 GN=C1QBP PE=1 SV=1	C1QBP_HUMAN		31 kDa		unknown	13	17	13
273	TRUE	Empty	Peroxisomal multifunctional enzyme type 2 OS=Homo sapiens OX=9606 GN=HSD17B4 PE=1 SV=3	DHB4_HUMAN		80 kDa		unknown	13	16	8
274	TRUE	Empty	Dihydrolipoyl dehydrogenase, mitochondrial OS=Homo sapiens OX=9606 GN=DLD PE=1 SV=2	DLDH_HUMAN		54 kDa		unknown	12	13	7
275	TRUE	Empty	3-hydroxyacyl-CoA dehydrogenase type-2 OS=Homo sapiens OX=9606 GN=HSD17B10 PE=1 SV=3	HCD2_HUMAN		27 kDa		unknown	12	17	12
276	TRUE	Empty	Pre-mRNA-processing factor 19 OS=Homo sapiens OX=9606 GN=PRPF19 PE=1 SV=1	PRP19_HUMAN		55 kDa		unknown	15	12	9
277	TRUE	Empty	Peroxiredoxin-1 OS=Homo sapiens OX=9606 GN=PRDX1 PE=1 SV=1	PRDX1_HUMAN		22 kDa	TRUE	unknown	14	10	8
278	TRUE	Empty	Cytochrome b-c1 complex subunit 1, mitochondrial OS=Homo sapiens OX=9606 GN=UQCRC1 PE=1 SV=3	QCR1_HUMAN		53 kDa	TRUE	unknown	12	9	11
279	TRUE	Empty	40S ribosomal protein S7 OS=Homo sapiens OX=9606 GN=RPS7 PE=1 SV=1	RS7_HUMAN		22 kDa		unknown	16	10	8
280	TRUE	Empty	Moesin OS=Homo sapiens OX=9606 GN=MSN PE=1 SV=3	MOES_HUMAN		68 kDa	TRUE	unknown	16	21	14
281	TRUE	Empty	Poly(rC)-binding protein 1 OS=Homo sapiens OX=9606 GN=PCBP1 PE=1 SV=2	PCBP1_HUMAN		37 kDa	TRUE	unknown	19	11	9
282	TRUE	Empty	Splicing factor 3B subunit 3 OS=Homo sapiens OX=9606 GN=SF3B3 PE=1 SV=4	SF3B3_HUMAN		136 kDa		unknown	14	10	6
283	TRUE	Empty	Isoleucine--tRNA ligase, mitochondrial OS=Homo sapiens OX=9606 GN=IARS2 PE=1 SV=2	SYIM_HUMAN		114 kDa		unknown	9	7	6
284	TRUE	Empty	Lysine--tRNA ligase OS=Homo sapiens OX=9606 GN=KARS1 PE=1 SV=3	SYK_HUMAN		68 kDa		unknown	11	9	9
285	TRUE	Empty	Aldehyde dehydrogenase family 1 member A3 OS=Homo sapiens OX=9606 GN=ALDH1A3 PE=1 SV=2	AL1A3_HUMAN		56 kDa		unknown	14	13	12
286	TRUE	Empty	Histone H1.0 OS=Homo sapiens OX=9606 GN=H1-0 PE=1 SV=3	H10_HUMAN		21 kDa		unknown	10	11	8
287	TRUE	Empty	High mobility group protein B1 OS=Homo sapiens OX=9606 GN=HMGB1 PE=1 SV=3	HMGB1_HUMAN		25 kDa	TRUE	unknown	14	6	10
288	TRUE	Empty	60S ribosomal protein L17 OS=Homo sapiens OX=9606 GN=RPL17 PE=1 SV=3	RL17_HUMAN		21 kDa		unknown	11	11	12
289	TRUE	Empty	60S ribosomal protein L38 OS=Homo sapiens OX=9606 GN=RPL38 PE=1 SV=2	RL38_HUMAN		8 kDa		unknown	15	10	9
290	TRUE	Empty	Apoptotic chromatin condensation inducer in the nucleus OS=Homo sapiens OX=9606 GN=ACIN1 PE=1 SV=2	ACINU_HUMAN		152 kDa		unknown	1	2	27
291	TRUE	Empty	Sodium/potassium-transporting ATPase subunit alpha-1 OS=Homo sapiens OX=9606 GN=ATP1A1 PE=1 SV=1	AT1A1_HUMAN		113 kDa		unknown	13	16	9
292	TRUE	Empty	Glucosidase 2 subunit beta OS=Homo sapiens OX=9606 GN=PRKCSH PE=1 SV=2	GLU2B_HUMAN		59 kDa		unknown	15	14	8
293	TRUE	Empty	Laminin subunit beta-3 OS=Homo sapiens OX=9606 GN=LAMB3 PE=1 SV=1	LAMB3_HUMAN		130 kDa		unknown	9	10	6
294	TRUE	Empty	Polypyrimidine tract-binding protein 3 OS=Homo sapiens OX=9606 GN=PTBP3 PE=1 SV=2	PTBP3_HUMAN		60 kDa	TRUE	unknown	10	6	9
295	TRUE	Empty	X-ray repair cross-complementing protein 5 OS=Homo sapiens OX=9606 GN=XRCC5 PE=1 SV=3	XRCC5_HUMAN		83 kDa		unknown	7	11	5
296	TRUE	Empty	Long-chain-fatty-acid--CoA ligase 3 OS=Homo sapiens OX=9606 GN=ACSL3 PE=1 SV=3	ACSL3_HUMAN		80 kDa	TRUE	unknown	11	13	12
297	TRUE	Empty	Nucleolar RNA helicase 2 OS=Homo sapiens OX=9606 GN=DDX21 PE=1 SV=5	DDX21_HUMAN		87 kDa		unknown	7	12	8
298	TRUE	Empty	Fascin OS=Homo sapiens OX=9606 GN=FSCN1 PE=1 SV=3	FSCN1_HUMAN		55 kDa		unknown	10	11	8
299	TRUE	Empty	Heterogeneous nuclear ribonucleoprotein Q OS=Homo sapiens OX=9606 GN=SYNCRIP PE=1 SV=2	HNRPQ_HUMAN		70 kDa	TRUE	unknown	8	11	7
300	TRUE	Empty	40S ribosomal protein SA OS=Homo sapiens OX=9606 GN=RPSA PE=1 SV=4	RSSA_HUMAN		33 kDa		unknown	9	12	19
301	TRUE	Empty	Poly(U)-binding-splicing factor PUF60 OS=Homo sapiens OX=9606 GN=PUF60 PE=1 SV=1	PUF60_HUMAN		60 kDa		unknown	20	12	3
302	TRUE	Empty	ATP synthase subunit gamma, mitochondrial OS=Homo sapiens OX=9606 GN=ATP5F1C PE=1 SV=1	ATPG_HUMAN		33 kDa		unknown	15	13	10
303	TRUE	Empty	Electron transfer flavoprotein subunit alpha, mitochondrial OS=Homo sapiens OX=9606 GN=ETFA PE=1 SV=1	ETFA_HUMAN		35 kDa		unknown	15	9	8
304	TRUE	Empty	Casein kinase I isoform alpha OS=Homo sapiens OX=9606 GN=CSNK1A1 PE=1 SV=2	KC1A_HUMAN		39 kDa		unknown	10	7	14
305	TRUE	Empty	DNA replication licensing factor MCM2 OS=Homo sapiens OX=9606 GN=MCM2 PE=1 SV=4	MCM2_HUMAN		102 kDa		unknown	9	10	10
306	TRUE	Empty	Glycogen phosphorylase, brain form OS=Homo sapiens OX=9606 GN=PYGB PE=1 SV=5	PYGB_HUMAN		97 kDa	TRUE	unknown	15	14	11
307	TRUE	Empty	Ras-related protein Rab-11B OS=Homo sapiens OX=9606 GN=RAB11B PE=1 SV=4	RB11B_HUMAN		24 kDa		unknown	13	14	7
308	TRUE	Empty	60S ribosomal protein L26 OS=Homo sapiens OX=9606 GN=RPL26 PE=1 SV=1	RL26_HUMAN		17 kDa		unknown	6	5	7
309	TRUE	Empty	Splicing factor 3B subunit 1 OS=Homo sapiens OX=9606 GN=SF3B1 PE=1 SV=3	SF3B1_HUMAN		146 kDa		unknown	13	3	6
310	TRUE	Empty	Splicing factor, proline- and glutamine-rich OS=Homo sapiens OX=9606 GN=SFPQ PE=1 SV=2	SFPQ_HUMAN		76 kDa	TRUE	unknown	12	5	6
311	TRUE	Empty	tRNA methyltransferase 10 homolog C OS=Homo sapiens OX=9606 GN=TRMT10C PE=1 SV=2	TM10C_HUMAN		47 kDa		unknown	10	10	4
312	TRUE	Empty	ATP synthase subunit O, mitochondrial OS=Homo sapiens OX=9606 GN=ATP5PO PE=1 SV=1	ATPO_HUMAN		23 kDa		unknown	13	13	11
313	TRUE	Empty	C-1-tetrahydrofolate synthase, cytoplasmic OS=Homo sapiens OX=9606 GN=MTHFD1 PE=1 SV=3	C1TC_HUMAN		102 kDa	TRUE	unknown	9	7	11
314	TRUE	Empty	Protein disulfide-isomerase A6 OS=Homo sapiens OX=9606 GN=PDIA6 PE=1 SV=1	PDIA6_HUMAN		48 kDa		unknown	13	12	4
315	TRUE	Empty	Ras-related protein Rab-1A OS=Homo sapiens OX=9606 GN=RAB1A PE=1 SV=3	RAB1A_HUMAN		23 kDa	TRUE	unknown	11	10	10
316	TRUE	Empty	Transitional endoplasmic reticulum ATPase OS=Homo sapiens OX=9606 GN=VCP PE=1 SV=4	TERA_HUMAN		89 kDa		unknown	13	13	6
317	TRUE	Empty	Acetyl-CoA acetyltransferase, mitochondrial OS=Homo sapiens OX=9606 GN=ACAT1 PE=1 SV=1	THIL_HUMAN		45 kDa		unknown	13	14	5
318	TRUE	Empty	14-3-3 protein gamma OS=Homo sapiens OX=9606 GN=YWHAG PE=1 SV=2	1433G_HUMAN		28 kDa	TRUE	unknown	25	22	16
319	TRUE	Empty	Aconitate hydratase, mitochondrial OS=Homo sapiens OX=9606 GN=ACO2 PE=1 SV=2	ACON_HUMAN		85 kDa		unknown	11	16	6
320	TRUE	Empty	60S ribosomal protein L35 OS=Homo sapiens OX=9606 GN=RPL35 PE=1 SV=2	RL35_HUMAN		15 kDa		unknown	10	13	7
321	TRUE	Empty	Citrate synthase, mitochondrial OS=Homo sapiens OX=9606 GN=CS PE=1 SV=2	CISY_HUMAN		52 kDa		unknown	8	12	5
322	TRUE	Empty	Double-stranded RNA-specific adenosine deaminase OS=Homo sapiens OX=9606 GN=ADAR PE=1 SV=4	DSRAD_HUMAN		136 kDa		unknown	6	5	6
323	TRUE	Empty	Extended synaptotagmin-1 OS=Homo sapiens OX=9606 GN=ESYT1 PE=1 SV=1	ESYT1_HUMAN		123 kDa		unknown	10	8	10
324	TRUE	Empty	Leucine-rich repeat-containing protein 59 OS=Homo sapiens OX=9606 GN=LRRC59 PE=1 SV=1	LRC59_HUMAN		35 kDa		unknown	11	13	13
325	TRUE	Empty	RNA-binding protein Raly OS=Homo sapiens OX=9606 GN=RALY PE=1 SV=1	RALY_HUMAN		32 kDa		unknown	7	8	11
326	TRUE	Empty	40S ribosomal protein S19 OS=Homo sapiens OX=9606 GN=RPS19 PE=1 SV=2	RS19_HUMAN		16 kDa		unknown	8	6	18
327	TRUE	Empty	40S ribosomal protein S20 OS=Homo sapiens OX=9606 GN=RPS20 PE=1 SV=1	RS20_HUMAN		13 kDa		unknown	10	11	7
328	TRUE	Empty	40S ribosomal protein S26 OS=Homo sapiens OX=9606 GN=RPS26 PE=1 SV=3	RS26_HUMAN		13 kDa		unknown	9	8	14
329	TRUE	Empty	Serine/arginine-rich splicing factor 9 OS=Homo sapiens OX=9606 GN=SRSF9 PE=1 SV=1	SRSF9_HUMAN		26 kDa		unknown	3	5	10
330	TRUE	Empty	Probable ATP-dependent RNA helicase DDX17 OS=Homo sapiens OX=9606 GN=DDX17 PE=1 SV=2	DDX17_HUMAN		80 kDa	TRUE	unknown	26	22	23
331	TRUE	Empty	Proliferating cell nuclear antigen OS=Homo sapiens OX=9606 GN=PCNA PE=1 SV=1	PCNA_HUMAN		29 kDa		unknown	9	8	9
332	TRUE	Empty	40S ribosomal protein S15 OS=Homo sapiens OX=9606 GN=RPS15 PE=1 SV=2	RS15_HUMAN		17 kDa		unknown	13	7	9
333	TRUE	Empty	Tubulin alpha-1C chain OS=Homo sapiens OX=9606 GN=TUBA1C PE=1 SV=1	TBA1C_HUMAN		50 kDa	TRUE	unknown	49	49	70
334	TRUE	Empty	Ribosomal L1 domain-containing protein 1 OS=Homo sapiens OX=9606 GN=RSL1D1 PE=1 SV=3	RL1D1_HUMAN		55 kDa		unknown	1	13	17
335	TRUE	Empty	Proline-, glutamic acid- and leucine-rich protein 1 OS=Homo sapiens OX=9606 GN=PELP1 PE=1 SV=2	PELP1_HUMAN		120 kDa		unknown	1	8	24
336	TRUE	Empty	Alkyldihydroxyacetonephosphate synthase, peroxisomal OS=Homo sapiens OX=9606 GN=AGPS PE=1 SV=1	ADAS_HUMAN		73 kDa		unknown	9	11	7
337	TRUE	Empty	ERO1-like protein alpha OS=Homo sapiens OX=9606 GN=ERO1A PE=1 SV=2	ERO1A_HUMAN		54 kDa		unknown	10	9	7
338	TRUE	Empty	Integrin alpha-2 OS=Homo sapiens OX=9606 GN=ITGA2 PE=1 SV=1	ITA2_HUMAN		129 kDa		unknown	8	14	4
339	TRUE	Empty	Dolichyl-diphosphooligosaccharide--protein glycosyltransferase 48 kDa subunit OS=Homo sapiens OX=9606 GN=DDOST PE=1 SV=4	OST48_HUMAN		51 kDa		unknown	7	13	7
340	TRUE	Empty	Protein-L-isoaspartate(D-aspartate) O-methyltransferase OS=Homo sapiens OX=9606 GN=PCMT1 PE=1 SV=4	PIMT_HUMAN		25 kDa		unknown	13	11	8
341	TRUE	Empty	Plastin-3 OS=Homo sapiens OX=9606 GN=PLS3 PE=1 SV=4	PLST_HUMAN		71 kDa		unknown	8	12	8
342	TRUE	Empty	40S ribosomal protein S6 OS=Homo sapiens OX=9606 GN=RPS6 PE=1 SV=1	RS6_HUMAN		29 kDa		unknown	3	8	13
343	TRUE	Empty	Reticulon-4 OS=Homo sapiens OX=9606 GN=RTN4 PE=1 SV=2	RTN4_HUMAN		130 kDa		unknown	9	13	8
344	TRUE	Empty	Sulfide:quinone oxidoreductase, mitochondrial OS=Homo sapiens OX=9606 GN=SQOR PE=1 SV=1	SQOR_HUMAN		50 kDa		unknown	11	10	7
345	TRUE	Empty	Serine/arginine-rich splicing factor 6 OS=Homo sapiens OX=9606 GN=SRSF6 PE=1 SV=2	SRSF6_HUMAN		40 kDa	TRUE	unknown	3	7	7
346	TRUE	Empty	Serine/arginine-rich splicing factor 7 OS=Homo sapiens OX=9606 GN=SRSF7 PE=1 SV=1	SRSF7_HUMAN		27 kDa	TRUE	unknown	6	6	13
347	TRUE	Empty	DNA topoisomerase 2-alpha OS=Homo sapiens OX=9606 GN=TOP2A PE=1 SV=3	TOP2A_HUMAN		174 kDa	TRUE	unknown	0	11	14
348	TRUE	Empty	14-3-3 protein theta OS=Homo sapiens OX=9606 GN=YWHAQ PE=1 SV=1	1433T_HUMAN		28 kDa	TRUE	unknown	23	23	17
349	TRUE	Empty	Endoplasmic reticulum resident protein 44 OS=Homo sapiens OX=9606 GN=ERP44 PE=1 SV=1	ERP44_HUMAN		47 kDa		unknown	8	7	3
350	TRUE	Empty	Electron transfer flavoprotein subunit beta OS=Homo sapiens OX=9606 GN=ETFB PE=1 SV=3	ETFB_HUMAN		28 kDa		unknown	11	9	7
351	TRUE	Empty	DNA helicase/primase complex-associated protein OS=Human herpesvirus 2 (strain HG52) OX=10315 GN=UL8 PE=3 SV=1	HEPA_HHV2H		80 kDa		unknown	9	9	11
352	TRUE	Empty	Heterogeneous nuclear ribonucleoprotein D0 OS=Homo sapiens OX=9606 GN=HNRNPD PE=1 SV=1	HNRPD_HUMAN		38 kDa	TRUE	unknown	11	9	6
353	TRUE	Empty	Importin subunit beta-1 OS=Homo sapiens OX=9606 GN=KPNB1 PE=1 SV=2	IMB1_HUMAN		97 kDa		unknown	8	8	6
354	TRUE	Empty	Nuclear pore complex protein Nup93 OS=Homo sapiens OX=9606 GN=NUP93 PE=1 SV=2	NUP93_HUMAN		93 kDa		unknown	10	11	4
355	TRUE	Empty	X-ray repair cross-complementing protein 6 OS=Homo sapiens OX=9606 GN=XRCC6 PE=1 SV=2	XRCC6_HUMAN		70 kDa		unknown	5	9	2
356	TRUE	Empty	Y-box-binding protein 1 OS=Homo sapiens OX=9606 GN=YBX1 PE=1 SV=3	YBOX1_HUMAN		36 kDa	TRUE	unknown	10	13	11
357	TRUE	Empty	Caveolae-associated protein 1 OS=Homo sapiens OX=9606 GN=CAVIN1 PE=1 SV=1	CAVN1_HUMAN		43 kDa		unknown	13	12	9
358	TRUE	Empty	Envelope glycoprotein L OS=Human herpesvirus 2 (strain HG52) OX=10315 GN=gL PE=1 SV=1	GL_HHV2H		25 kDa		unknown	7	9	8
359	TRUE	Empty	Isocitrate dehydrogenase [NAD] subunit alpha, mitochondrial OS=Homo sapiens OX=9606 GN=IDH3A PE=1 SV=1	IDH3A_HUMAN		40 kDa		unknown	10	9	4
360	TRUE	Empty	Laminin subunit gamma-2 OS=Homo sapiens OX=9606 GN=LAMC2 PE=1 SV=2	LAMC2_HUMAN		131 kDa		unknown	5	10	4
361	TRUE	Empty	60S ribosomal protein L13 OS=Homo sapiens OX=9606 GN=RPL13 PE=1 SV=4	RL13_HUMAN		24 kDa		unknown	5	7	14
362	TRUE	Empty	Treacle protein OS=Homo sapiens OX=9606 GN=TCOF1 PE=1 SV=3	TCOF_HUMAN		152 kDa		unknown	4	4	18
363	TRUE	Empty	Voltage-dependent anion-selective channel protein 2 OS=Homo sapiens OX=9606 GN=VDAC2 PE=1 SV=2	VDAC2_HUMAN		32 kDa		unknown	9	12	9
364	TRUE	Empty	5'-3' exoribonuclease 2 OS=Homo sapiens OX=9606 GN=XRN2 PE=1 SV=1	XRN2_HUMAN		109 kDa		unknown	9	5	3
365	TRUE	Empty	60S ribosomal protein L14 OS=Homo sapiens OX=9606 GN=RPL14 PE=1 SV=4	RL14_HUMAN		23 kDa		unknown	6	7	12
366	TRUE	Empty	Tropomyosin alpha-4 chain OS=Homo sapiens OX=9606 GN=TPM4 PE=1 SV=3	TPM4_HUMAN		29 kDa	TRUE	unknown	11	7	2
367	TRUE	Empty	Alpha-actinin-4 OS=Homo sapiens OX=9606 GN=ACTN4 PE=1 SV=2	ACTN4_HUMAN		105 kDa	TRUE	unknown	22	21	10
368	TRUE	Empty	GTP-binding nuclear protein Ran OS=Homo sapiens OX=9606 GN=RAN PE=1 SV=3	RAN_HUMAN		24 kDa		unknown	8	11	7
369	TRUE	Empty	60S ribosomal protein L12 OS=Homo sapiens OX=9606 GN=RPL12 PE=1 SV=1	RL12_HUMAN		18 kDa		unknown	5	11	12
370	TRUE	Empty	Arginine--tRNA ligase, cytoplasmic OS=Homo sapiens OX=9606 GN=RARS1 PE=1 SV=2	SYRC_HUMAN		75 kDa		unknown	7	6	9
371	TRUE	Empty	Thyroid hormone receptor-associated protein 3 OS=Homo sapiens OX=9606 GN=THRAP3 PE=1 SV=2	TR150_HUMAN		109 kDa		unknown	2	4	14
372	TRUE	Empty	Apoptosis-inducing factor 1, mitochondrial OS=Homo sapiens OX=9606 GN=AIFM1 PE=1 SV=1	AIFM1_HUMAN		67 kDa		unknown	9	10	5
373	TRUE	Empty	Trifunctional enzyme subunit beta, mitochondrial OS=Homo sapiens OX=9606 GN=HADHB PE=1 SV=3	ECHB_HUMAN		51 kDa		unknown	9	12	4
374	TRUE	Empty	Kinesin-like protein KIFC1 OS=Homo sapiens OX=9606 GN=KIFC1 PE=1 SV=2	KIFC1_HUMAN		74 kDa		unknown	11	8	6
375	TRUE	Empty	Unconventional myosin-Ic OS=Homo sapiens OX=9606 GN=MYO1C PE=1 SV=4	MYO1C_HUMAN		122 kDa		unknown	6	7	6
376	TRUE	Empty	60S ribosomal protein L11 OS=Homo sapiens OX=9606 GN=RPL11 PE=1 SV=2	RL11_HUMAN		20 kDa		unknown	3	5	9
377	TRUE	Empty	60S ribosomal protein L18a OS=Homo sapiens OX=9606 GN=RPL18A PE=1 SV=2	RL18A_HUMAN		21 kDa		unknown	6	7	14
378	TRUE	Empty	60S acidic ribosomal protein P2 OS=Homo sapiens OX=9606 GN=RPLP2 PE=1 SV=1	RLA2_HUMAN		12 kDa		unknown	7	10	13
379	TRUE	Empty	Heterogeneous nuclear ribonucleoprotein A3 OS=Homo sapiens OX=9606 GN=HNRNPA3 PE=1 SV=2	ROA3_HUMAN		40 kDa		unknown	9	7	7
380	TRUE	Empty	60S ribosomal protein L30 OS=Homo sapiens OX=9606 GN=RPL30 PE=1 SV=2	RL30_HUMAN		13 kDa		unknown	5	7	14
381	TRUE	Empty	60S ribosomal protein L18 OS=Homo sapiens OX=9606 GN=RPL18 PE=1 SV=2	RL18_HUMAN		22 kDa		unknown	2	9	15
382	TRUE	Empty	14-3-3 protein beta/alpha OS=Homo sapiens OX=9606 GN=YWHAB PE=1 SV=3	1433B_HUMAN		28 kDa	TRUE	unknown	28	20	16
383	TRUE	Empty	B-cell receptor-associated protein 31 OS=Homo sapiens OX=9606 GN=BCAP31 PE=1 SV=3	BAP31_HUMAN		28 kDa		unknown	8	11	10
384	TRUE	Empty	Emerin OS=Homo sapiens OX=9606 GN=EMD PE=1 SV=1	EMD_HUMAN		29 kDa		unknown	9	9	9
385	TRUE	Empty	Glutathione S-transferase P OS=Homo sapiens OX=9606 GN=GSTP1 PE=1 SV=2	GSTP1_HUMAN		23 kDa		unknown	5	12	10
386	TRUE	Empty	Adenosylhomocysteinase OS=Homo sapiens OX=9606 GN=AHCY PE=1 SV=4	SAHH_HUMAN		48 kDa		unknown	8	10	6
387	TRUE	Empty	60S ribosomal protein L21 OS=Homo sapiens OX=9606 GN=RPL21 PE=1 SV=2	RL21_HUMAN		19 kDa	TRUE	unknown	3	8	9
388	TRUE	Empty	Actin, alpha cardiac muscle 1 OS=Homo sapiens OX=9606 GN=ACTC1 PE=1 SV=1	ACTC_HUMAN (+1)		42 kDa	TRUE	unknown	59	64	52
389	TRUE	Empty	60S ribosomal protein L15 OS=Homo sapiens OX=9606 GN=RPL15 PE=1 SV=2	RL15_HUMAN		24 kDa		unknown	1	6	10
390	TRUE	Empty	Acyl-coenzyme A thioesterase 9, mitochondrial OS=Homo sapiens OX=9606 GN=ACOT9 PE=1 SV=2	ACOT9_HUMAN		50 kDa		unknown	7	8	5
391	TRUE	Empty	Cathepsin D OS=Homo sapiens OX=9606 GN=CTSD PE=1 SV=1	CATD_HUMAN		45 kDa		unknown	7	7	4
392	TRUE	Empty	Collagen alpha-1(XVII) chain OS=Homo sapiens OX=9606 GN=COL17A1 PE=1 SV=3	COHA1_HUMAN		150 kDa		unknown	10	6	7
393	TRUE	Empty	Coatomer subunit beta' OS=Homo sapiens OX=9606 GN=COPB2 PE=1 SV=2	COPB2_HUMAN		102 kDa		unknown	8	7	8
394	TRUE	Empty	Peptidyl-prolyl cis-trans isomerase FKBP4 OS=Homo sapiens OX=9606 GN=FKBP4 PE=1 SV=3	FKBP4_HUMAN		52 kDa		unknown	8	9	6
395	TRUE	Empty	Metastasis-associated protein MTA2 OS=Homo sapiens OX=9606 GN=MTA2 PE=1 SV=1	MTA2_HUMAN		75 kDa	TRUE	unknown	4	9	7
396	TRUE	Empty	Myosin light polypeptide 6 OS=Homo sapiens OX=9606 GN=MYL6 PE=1 SV=2	MYL6_HUMAN		17 kDa		unknown	9	7	6
397	TRUE	Empty	RNA-binding protein 39 OS=Homo sapiens OX=9606 GN=RBM39 PE=1 SV=2	RBM39_HUMAN		59 kDa		unknown	12	6	9
398	TRUE	Empty	RNA-splicing ligase RtcB homolog OS=Homo sapiens OX=9606 GN=RTCB PE=1 SV=1	RTCB_HUMAN		55 kDa		unknown	10	6	6
399	TRUE	Empty	Src substrate cortactin OS=Homo sapiens OX=9606 GN=CTTN PE=1 SV=2	SRC8_HUMAN		62 kDa		unknown	7	7	7
400	TRUE	Empty	Signal recognition particle receptor subunit beta OS=Homo sapiens OX=9606 GN=SRPRB PE=1 SV=3	SRPRB_HUMAN		30 kDa		unknown	10	8	7
401	TRUE	Empty	26S proteasome non-ATPase regulatory subunit 2 OS=Homo sapiens OX=9606 GN=PSMD2 PE=1 SV=3	PSMD2_HUMAN		100 kDa		unknown	6	9	3
402	TRUE	Empty	Carnitine O-palmitoyltransferase 1, liver isoform OS=Homo sapiens OX=9606 GN=CPT1A PE=1 SV=2	CPT1A_HUMAN		88 kDa		unknown	10	9	7
403	TRUE	Empty	DnaJ homolog subfamily B member 11 OS=Homo sapiens OX=9606 GN=DNAJB11 PE=1 SV=1	DJB11_HUMAN		41 kDa		unknown	7	4	4
404	TRUE	Empty	Interleukin enhancer-binding factor 2 OS=Homo sapiens OX=9606 GN=ILF2 PE=1 SV=2	ILF2_HUMAN		43 kDa		unknown	10	11	6
405	TRUE	Empty	Cytochrome b-c1 complex subunit 2, mitochondrial OS=Homo sapiens OX=9606 GN=UQCRC2 PE=1 SV=3	QCR2_HUMAN		48 kDa		unknown	8	7	9
406	TRUE	Empty	60S ribosomal protein L27a OS=Homo sapiens OX=9606 GN=RPL27A PE=1 SV=2	RL27A_HUMAN		17 kDa		unknown	8	8	5
407	TRUE	Empty	Protein transport protein Sec61 subunit alpha isoform 1 OS=Homo sapiens OX=9606 GN=SEC61A1 PE=1 SV=2	S61A1_HUMAN		52 kDa		unknown	7	7	5
408	TRUE	Empty	Ribosome-binding protein 1 OS=Homo sapiens OX=9606 GN=RRBP1 PE=1 SV=5	RRBP1_HUMAN		152 kDa		unknown	2	5	8
409	TRUE	Empty	Serrate RNA effector molecule homolog OS=Homo sapiens OX=9606 GN=SRRT PE=1 SV=1	SRRT_HUMAN		101 kDa		unknown	3	3	9
410	TRUE	Empty	Albumin OS=Homo sapiens OX=9606 GN=ALB PE=1 SV=2	ALBU_HUMAN		69 kDa		unknown	3	4	6
411	TRUE	Empty	Integrin beta-1 OS=Homo sapiens OX=9606 GN=ITGB1 PE=1 SV=2	ITB1_HUMAN		88 kDa		unknown	9	9	3
412	TRUE	Empty	DNA replication licensing factor MCM4 OS=Homo sapiens OX=9606 GN=MCM4 PE=1 SV=5	MCM4_HUMAN		97 kDa		unknown	7	9	5
413	TRUE	Empty	Myosin regulatory light chain 12A OS=Homo sapiens OX=9606 GN=MYL12A PE=1 SV=2	ML12A_HUMAN (+1)		20 kDa		unknown	12	9	5
414	TRUE	Empty	Dihydrolipoyllysine-residue succinyltransferase component of 2-oxoglutarate dehydrogenase complex, mitochondrial OS=Homo sapiens OX=9606 GN=DLST PE=1 SV=4	ODO2_HUMAN		49 kDa		unknown	4	8	3
415	TRUE	Empty	Profilin-1 OS=Homo sapiens OX=9606 GN=PFN1 PE=1 SV=2	PROF1_HUMAN		15 kDa		unknown	9	7	7
416	TRUE	Empty	60S ribosomal protein L27 OS=Homo sapiens OX=9606 GN=RPL27 PE=1 SV=2	RL27_HUMAN		16 kDa		unknown	5	5	9
417	TRUE	Empty	SAFB-like transcription modulator OS=Homo sapiens OX=9606 GN=SLTM PE=1 SV=2	SLTM_HUMAN		117 kDa		unknown	5	8	5
418	TRUE	Empty	Tumor-associated calcium signal transducer 2 OS=Homo sapiens OX=9606 GN=TACSTD2 PE=1 SV=3	TACD2_HUMAN		36 kDa		unknown	6	9	8
419	TRUE	Empty	Transcription intermediary factor 1-beta OS=Homo sapiens OX=9606 GN=TRIM28 PE=1 SV=5	TIF1B_HUMAN		89 kDa		unknown	6	6	6
420	TRUE	Empty	Fumarate hydratase, mitochondrial OS=Homo sapiens OX=9606 GN=FH PE=1 SV=3	FUMH_HUMAN		55 kDa		unknown	10	12	3
421	TRUE	Empty	60S ribosomal protein L10a OS=Homo sapiens OX=9606 GN=RPL10A PE=1 SV=2	RL10A_HUMAN		25 kDa		unknown	2	4	9
422	TRUE	Empty	Zinc finger CCCH domain-containing protein 18 OS=Homo sapiens OX=9606 GN=ZC3H18 PE=1 SV=2	ZCH18_HUMAN		106 kDa		unknown	2	2	14
423	TRUE	Empty	Chloride intracellular channel protein 1 OS=Homo sapiens OX=9606 GN=CLIC1 PE=1 SV=4	CLIC1_HUMAN		27 kDa		unknown	6	10	8
424	TRUE	Empty	Coronin-1C OS=Homo sapiens OX=9606 GN=CORO1C PE=1 SV=1	COR1C_HUMAN		53 kDa		unknown	6	8	7
425	TRUE	Empty	Probable ATP-dependent RNA helicase DDX27 OS=Homo sapiens OX=9606 GN=DDX27 PE=1 SV=2	DDX27_HUMAN		90 kDa		unknown	5	7	6
426	TRUE	Empty	Delta-1-pyrroline-5-carboxylate synthase OS=Homo sapiens OX=9606 GN=ALDH18A1 PE=1 SV=2	P5CS_HUMAN		87 kDa		unknown	8	10	6
427	TRUE	Empty	Phosphoglycerate mutase 1 OS=Homo sapiens OX=9606 GN=PGAM1 PE=1 SV=2	PGAM1_HUMAN		29 kDa		unknown	7	6	5
428	TRUE	Empty	Trifunctional purine biosynthetic protein adenosine-3 OS=Homo sapiens OX=9606 GN=GART PE=1 SV=1	PUR2_HUMAN		108 kDa		unknown	6	7	8
429	TRUE	Empty	NAD-dependent protein deacylase sirtuin-5, mitochondrial OS=Homo sapiens OX=9606 GN=SIRT5 PE=1 SV=2	SIR5_HUMAN		34 kDa		unknown	10	5	7
430	TRUE	Empty	Envelope protein UL45 OS=Human herpesvirus 2 (strain 333) OX=10313 GN=UL45 PE=1 SV=1	EV45_HHV23		18 kDa		unknown	5	3	3
431	TRUE	Empty	Carbonic anhydrase 2 OS=Homo sapiens OX=9606 GN=CA2 PE=1 SV=2	CAH2_HUMAN		29 kDa		unknown	6	9	5
432	TRUE	Empty	Cleavage and polyadenylation specificity factor subunit 1 OS=Homo sapiens OX=9606 GN=CPSF1 PE=1 SV=2	CPSF1_HUMAN		161 kDa		unknown	4	2	8
433	TRUE	Empty	Spliceosome RNA helicase DDX39B OS=Homo sapiens OX=9606 GN=DDX39B PE=1 SV=1	DX39B_HUMAN		49 kDa	TRUE	unknown	7	8	5
434	TRUE	Empty	L-lactate dehydrogenase B chain OS=Homo sapiens OX=9606 GN=LDHB PE=1 SV=2	LDHB_HUMAN		37 kDa	TRUE	unknown	9	8	11
435	TRUE	Empty	Histone-binding protein RBBP7 OS=Homo sapiens OX=9606 GN=RBBP7 PE=1 SV=1	RBBP7_HUMAN		48 kDa	TRUE	unknown	7	7	3
436	TRUE	Empty	60S ribosomal protein L24 OS=Homo sapiens OX=9606 GN=RPL24 PE=1 SV=1	RL24_HUMAN		18 kDa		unknown	5	9	8
437	TRUE	Empty	Serine palmitoyltransferase 1 OS=Homo sapiens OX=9606 GN=SPTLC1 PE=1 SV=1	SPTC1_HUMAN		53 kDa		unknown	10	3	6
438	TRUE	Empty	Aspartate--tRNA ligase, cytoplasmic OS=Homo sapiens OX=9606 GN=DARS1 PE=1 SV=2	SYDC_HUMAN		57 kDa		unknown	6	7	7
439	TRUE	Empty	60S ribosomal protein L28 OS=Homo sapiens OX=9606 GN=RPL28 PE=1 SV=3	RL28_HUMAN		16 kDa		unknown	5	5	8
440	TRUE	Empty	Sec1 family domain-containing protein 1 OS=Homo sapiens OX=9606 GN=SCFD1 PE=1 SV=4	SCFD1_HUMAN		72 kDa		unknown	7	10	4
441	TRUE	Empty	Mannosyl-oligosaccharide glucosidase OS=Homo sapiens OX=9606 GN=MOGS PE=1 SV=5	MOGS_HUMAN		92 kDa		unknown	6	4	4
442	TRUE	Empty	60S ribosomal protein L13a OS=Homo sapiens OX=9606 GN=RPL13A PE=1 SV=2	RL13A_HUMAN		24 kDa		unknown	2	5	8
443	TRUE	Empty	Serine/threonine-protein phosphatase PGAM5, mitochondrial OS=Homo sapiens OX=9606 GN=PGAM5 PE=1 SV=2	PGAM5_HUMAN		32 kDa		unknown	5	1	8
444	TRUE	Empty	Eukaryotic translation initiation factor 3 subunit A OS=Homo sapiens OX=9606 GN=EIF3A PE=1 SV=1	EIF3A_HUMAN		167 kDa		unknown	3	4	2
445	TRUE	Empty	40S ribosomal protein S14 OS=Homo sapiens OX=9606 GN=RPS14 PE=1 SV=3	RS14_HUMAN		16 kDa		unknown	12	7	6
446	TRUE	Empty	Succinate--CoA ligase [ADP-forming] subunit beta, mitochondrial OS=Homo sapiens OX=9606 GN=SUCLA2 PE=1 SV=3	SUCB1_HUMAN		50 kDa		unknown	10	7	3
447	TRUE	Empty	Thioredoxin domain-containing protein 5 OS=Homo sapiens OX=9606 GN=TXNDC5 PE=1 SV=2	TXND5_HUMAN		48 kDa		unknown	6	6	6
448	TRUE	Empty	Protein FRG1 OS=Homo sapiens OX=9606 GN=FRG1 PE=1 SV=1	FRG1_HUMAN		29 kDa		unknown	13	4	3
449	TRUE	Empty	CD9 antigen OS=Homo sapiens OX=9606 GN=CD9 PE=1 SV=4	CD9_HUMAN		25 kDa		unknown	8	8	6
450	TRUE	Empty	Splicing factor 3B subunit 2 OS=Homo sapiens OX=9606 GN=SF3B2 PE=1 SV=2	SF3B2_HUMAN		100 kDa		unknown	7	2	3
451	TRUE	Empty	60S ribosomal protein L32 OS=Homo sapiens OX=9606 GN=RPL32 PE=1 SV=2	RL32_HUMAN		16 kDa		unknown	2	8	6
452	TRUE	Empty	Adipocyte plasma membrane-associated protein OS=Homo sapiens OX=9606 GN=APMAP PE=1 SV=2	APMAP_HUMAN		46 kDa		unknown	3	5	1
453	TRUE	Empty	Histone H1.3 OS=Homo sapiens OX=9606 GN=H1-3 PE=1 SV=2	H13_HUMAN		22 kDa	TRUE	unknown	46	42	27
454	TRUE	Empty	Bcl-2-associated transcription factor 1 OS=Homo sapiens OX=9606 GN=BCLAF1 PE=1 SV=2	BCLF1_HUMAN		106 kDa		unknown	2	2	11
455	TRUE	Empty	Testis-expressed protein 10 OS=Homo sapiens OX=9606 GN=TEX10 PE=1 SV=2	TEX10_HUMAN		106 kDa		unknown	0	1	11
456	TRUE	Empty	Calcium-binding mitochondrial carrier protein Aralar2 OS=Homo sapiens OX=9606 GN=SLC25A13 PE=1 SV=2	CMC2_HUMAN		74 kDa	TRUE	unknown	6	7	4
457	TRUE	Empty	Coatomer subunit beta OS=Homo sapiens OX=9606 GN=COPB1 PE=1 SV=3	COPB_HUMAN		107 kDa		unknown	6	4	5
458	TRUE	Empty	Deoxyribose-phosphate aldolase OS=Homo sapiens OX=9606 GN=DERA PE=1 SV=2	DEOC_HUMAN		35 kDa		unknown	5	4	8
459	TRUE	Empty	Eukaryotic translation initiation factor 3 subunit B OS=Homo sapiens OX=9606 GN=EIF3B PE=1 SV=3	EIF3B_HUMAN		92 kDa		unknown	4	8	7
460	TRUE	Empty	Isocitrate dehydrogenase [NAD] subunit beta, mitochondrial OS=Homo sapiens OX=9606 GN=IDH3B PE=1 SV=2	IDH3B_HUMAN		42 kDa		unknown	11	6	3
461	TRUE	Empty	Leukocyte elastase inhibitor OS=Homo sapiens OX=9606 GN=SERPINB1 PE=1 SV=1	ILEU_HUMAN		43 kDa		unknown	5	10	4
462	TRUE	Empty	Nuclear phosphoprotein UL3 OS=Human herpesvirus 2 (strain 333) OX=10313 GN=UL3 PE=1 SV=1	NP03_HHV23 (+1)		26 kDa		unknown	3	4	7
463	TRUE	Empty	Dolichyl-diphosphooligosaccharide--protein glycosyltransferase subunit STT3A OS=Homo sapiens OX=9606 GN=STT3A PE=1 SV=2	STT3A_HUMAN		81 kDa		unknown	6	5	5
464	TRUE	Empty	Tegument protein UL55 OS=Human herpesvirus 2 (strain HG52) OX=10315 GN=UL55 PE=3 SV=1	TEG6_HHV2H		20 kDa		unknown	7	7	10
465	TRUE	Empty	Small capsomere-interacting protein OS=Human herpesvirus 2 (strain HG52) OX=10315 GN=SCP PE=1 SV=1	SCP_HHV2H		12 kDa		unknown	9	6	5
466	TRUE	Empty	Ran-specific GTPase-activating protein OS=Homo sapiens OX=9606 GN=RANBP1 PE=1 SV=1	RANG_HUMAN		23 kDa		unknown	6	7	3
467	TRUE	Empty	AP-1 complex subunit beta-1 OS=Homo sapiens OX=9606 GN=AP1B1 PE=1 SV=2	AP1B1_HUMAN		105 kDa	TRUE	unknown	6	7	1
468	TRUE	Empty	U4/U6.U5 tri-snRNP-associated protein 1 OS=Homo sapiens OX=9606 GN=SART1 PE=1 SV=1	SNUT1_HUMAN		90 kDa		unknown	16	4	0
469	TRUE	Empty	Alpha-centractin OS=Homo sapiens OX=9606 GN=ACTR1A PE=1 SV=1	ACTZ_HUMAN		43 kDa		unknown	3	6	8
470	TRUE	Empty	PAT complex subunit CCDC47 OS=Homo sapiens OX=9606 GN=CCDC47 PE=1 SV=1	CCD47_HUMAN		56 kDa		unknown	10	6	7
471	TRUE	Empty	Eukaryotic translation initiation factor 3 subunit C OS=Homo sapiens OX=9606 GN=EIF3C PE=1 SV=1	EIF3C_HUMAN (+1)		105 kDa		unknown	6	4	4
472	TRUE	Empty	Proliferation-associated protein 2G4 OS=Homo sapiens OX=9606 GN=PA2G4 PE=1 SV=3	PA2G4_HUMAN		44 kDa		unknown	6	7	6
473	TRUE	Empty	Tyrosine-protein phosphatase non-receptor type 1 OS=Homo sapiens OX=9606 GN=PTPN1 PE=1 SV=1	PTN1_HUMAN		50 kDa		unknown	9	6	4
474	TRUE	Empty	Galectin-3 OS=Homo sapiens OX=9606 GN=LGALS3 PE=1 SV=5	LEG3_HUMAN		26 kDa		unknown	5	4	2
475	TRUE	Empty	Kinectin OS=Homo sapiens OX=9606 GN=KTN1 PE=1 SV=1	KTN1_HUMAN		156 kDa		unknown	3	3	2
476	TRUE	Empty	Heterogeneous nuclear ribonucleoprotein R OS=Homo sapiens OX=9606 GN=HNRNPR PE=1 SV=1	HNRPR_HUMAN		71 kDa	TRUE	unknown	8	12	4
477	TRUE	Empty	Mitochondrial import receptor subunit TOM70 OS=Homo sapiens OX=9606 GN=TOMM70 PE=1 SV=1	TOM70_HUMAN		67 kDa		unknown	6	6	1
478	TRUE	Empty	FACT complex subunit SSRP1 OS=Homo sapiens OX=9606 GN=SSRP1 PE=1 SV=1	SSRP1_HUMAN		81 kDa		unknown	0	5	12
479	TRUE	Empty	ADP/ATP translocase 3 OS=Homo sapiens OX=9606 GN=SLC25A6 PE=1 SV=4	ADT3_HUMAN		33 kDa	TRUE	unknown	22	24	21
480	TRUE	Empty	Caveolin-1 OS=Homo sapiens OX=9606 GN=CAV1 PE=1 SV=4	CAV1_HUMAN		20 kDa		unknown	4	6	7
481	TRUE	Empty	Carbonyl reductase [NADPH] 1 OS=Homo sapiens OX=9606 GN=CBR1 PE=1 SV=3	CBR1_HUMAN		30 kDa		unknown	4	12	6
482	TRUE	Empty	Chromobox protein homolog 3 OS=Homo sapiens OX=9606 GN=CBX3 PE=1 SV=4	CBX3_HUMAN		21 kDa	TRUE	unknown	6	5	12
483	TRUE	Empty	Membrane-associated progesterone receptor component 1 OS=Homo sapiens OX=9606 GN=PGRMC1 PE=1 SV=3	PGRC1_HUMAN		22 kDa	TRUE	unknown	9	10	5
484	TRUE	Empty	Ras-related protein Rab-2A OS=Homo sapiens OX=9606 GN=RAB2A PE=1 SV=1	RAB2A_HUMAN		24 kDa		unknown	7	5	5
485	TRUE	Empty	UDP-glucose:glycoprotein glucosyltransferase 1 OS=Homo sapiens OX=9606 GN=UGGT1 PE=1 SV=3	UGGG1_HUMAN		177 kDa		unknown	4	6	3
486	TRUE	Empty	Vesicle-associated membrane protein-associated protein B/C OS=Homo sapiens OX=9606 GN=VAPB PE=1 SV=3	VAPB_HUMAN		27 kDa	TRUE	unknown	7	8	4
487	TRUE	Empty	Myb-binding protein 1A OS=Homo sapiens OX=9606 GN=MYBBP1A PE=1 SV=2	MBB1A_HUMAN		149 kDa		unknown	7	3	3
488	TRUE	Empty	Histone H2B type 1-C/E/F/G/I OS=Homo sapiens OX=9606 GN=H2BC4 PE=1 SV=4	H2B1C_HUMAN (+7)		14 kDa	TRUE	unknown	34	39	57
489	TRUE	Empty	Ribosomal biogenesis protein LAS1L OS=Homo sapiens OX=9606 GN=LAS1L PE=1 SV=2	LAS1L_HUMAN		83 kDa		unknown	0	6	13
490	TRUE	Empty	Protein arginine N-methyltransferase 1 OS=Homo sapiens OX=9606 GN=PRMT1 PE=1 SV=3	ANM1_HUMAN		42 kDa		unknown	7	11	3
491	TRUE	Empty	Elongation factor 1-delta OS=Homo sapiens OX=9606 GN=EEF1D PE=1 SV=5	EF1D_HUMAN		31 kDa		unknown	7	5	5
492	TRUE	Empty	Histone H1.1 OS=Homo sapiens OX=9606 GN=H1-1 PE=1 SV=3	H11_HUMAN		22 kDa	TRUE	unknown	24	25	18
493	TRUE	Empty	Eukaryotic translation initiation factor 2 subunit 3 OS=Homo sapiens OX=9606 GN=EIF2S3 PE=1 SV=3	IF2G_HUMAN		51 kDa		unknown	7	5	3
494	TRUE	Empty	Importin-5 OS=Homo sapiens OX=9606 GN=IPO5 PE=1 SV=4	IPO5_HUMAN		124 kDa		unknown	6	6	3
495	TRUE	Empty	Protein Niban 2 OS=Homo sapiens OX=9606 GN=NIBAN2 PE=1 SV=3	NIBA2_HUMAN		84 kDa		unknown	7	4	5
496	TRUE	Empty	Thioredoxin-dependent peroxide reductase, mitochondrial OS=Homo sapiens OX=9606 GN=PRDX3 PE=1 SV=3	PRDX3_HUMAN		28 kDa		unknown	3	4	4
497	TRUE	Empty	Transgelin-2 OS=Homo sapiens OX=9606 GN=TAGLN2 PE=1 SV=3	TAGL2_HUMAN		22 kDa		unknown	8	6	6
498	TRUE	Empty	Eukaryotic translation initiation factor 6 OS=Homo sapiens OX=9606 GN=EIF6 PE=1 SV=1	IF6_HUMAN		27 kDa		unknown	3	8	8
499	TRUE	Empty	DNA replication licensing factor MCM6 OS=Homo sapiens OX=9606 GN=MCM6 PE=1 SV=1	MCM6_HUMAN		93 kDa		unknown	7	4	4
500	TRUE	Empty	Vesicle-associated membrane protein-associated protein A OS=Homo sapiens OX=9606 GN=VAPA PE=1 SV=3	VAPA_HUMAN		28 kDa	TRUE	unknown	7	4	5
501	TRUE	Empty	Cofilin-1 OS=Homo sapiens OX=9606 GN=CFL1 PE=1 SV=3	COF1_HUMAN		19 kDa	TRUE	unknown	7	8	3
502	TRUE	Empty	Eukaryotic initiation factor 4A-III OS=Homo sapiens OX=9606 GN=EIF4A3 PE=1 SV=4	IF4A3_HUMAN		47 kDa	TRUE	unknown	7	6	12
503	TRUE	Empty	Pentatricopeptide repeat domain-containing protein 3, mitochondrial OS=Homo sapiens OX=9606 GN=PTCD3 PE=1 SV=3	PTCD3_HUMAN		79 kDa		unknown	1	5	7
504	TRUE	Empty	ATP-dependent 6-phosphofructokinase, platelet type OS=Homo sapiens OX=9606 GN=PFKP PE=1 SV=2	PFKAP_HUMAN		86 kDa	TRUE	unknown	2	1	3
505	TRUE	Empty	Protein FAM98A OS=Homo sapiens OX=9606 GN=FAM98A PE=1 SV=2	FA98A_HUMAN		55 kDa		unknown	7	3	9
506	TRUE	Empty	Activity-dependent neuroprotector homeobox protein OS=Homo sapiens OX=9606 GN=ADNP PE=1 SV=1	ADNP_HUMAN		124 kDa		unknown	2	2	9
507	TRUE	Empty	Neutral amino acid transporter B(0) OS=Homo sapiens OX=9606 GN=SLC1A5 PE=1 SV=2	AAAT_HUMAN		57 kDa		unknown	7	9	3
508	TRUE	Empty	Adenylyl cyclase-associated protein 1 OS=Homo sapiens OX=9606 GN=CAP1 PE=1 SV=5	CAP1_HUMAN		52 kDa		unknown	4	7	5
509	TRUE	Empty	Myristoylated alanine-rich C-kinase substrate OS=Homo sapiens OX=9606 GN=MARCKS PE=1 SV=4	MARCS_HUMAN		32 kDa		unknown	7	4	5
510	TRUE	Empty	Ribonuclease inhibitor OS=Homo sapiens OX=9606 GN=RNH1 PE=1 SV=2	RINI_HUMAN		50 kDa		unknown	7	7	2
511	TRUE	Empty	40S ribosomal protein S15a OS=Homo sapiens OX=9606 GN=RPS15A PE=1 SV=2	RS15A_HUMAN		15 kDa		unknown	3	5	3
512	TRUE	Empty	Septin-2 OS=Homo sapiens OX=9606 GN=SEPTIN2 PE=1 SV=1	SEPT2_HUMAN		41 kDa		unknown	5	7	5
513	TRUE	Empty	Transmembrane emp24 domain-containing protein 10 OS=Homo sapiens OX=9606 GN=TMED10 PE=1 SV=2	TMEDA_HUMAN		25 kDa		unknown	4	5	6
514	TRUE	Empty	Protein UL24 OS=Human herpesvirus 2 (strain HG52) OX=10315 GN=UL24 PE=2 SV=1	UL24_HHV2H		31 kDa		unknown	4	5	8
515	TRUE	Empty	7-dehydrocholesterol reductase OS=Homo sapiens OX=9606 GN=DHCR7 PE=1 SV=1	DHCR7_HUMAN		54 kDa		unknown	5	7	3
516	TRUE	Empty	Mitochondrial glutamate carrier 1 OS=Homo sapiens OX=9606 GN=SLC25A22 PE=1 SV=1	GHC1_HUMAN		34 kDa		unknown	6	7	2
517	TRUE	Empty	Hexokinase-1 OS=Homo sapiens OX=9606 GN=HK1 PE=1 SV=3	HXK1_HUMAN		102 kDa	TRUE	unknown	4	7	1
518	TRUE	Empty	Stress-induced-phosphoprotein 1 OS=Homo sapiens OX=9606 GN=STIP1 PE=1 SV=1	STIP1_HUMAN		63 kDa		unknown	1	2	3
519	TRUE	Empty	Bifunctional glutamate/proline--tRNA ligase OS=Homo sapiens OX=9606 GN=EPRS1 PE=1 SV=5	SYEP_HUMAN		171 kDa		unknown	3	9	3
520	TRUE	Empty	Casein kinase II subunit alpha' OS=Homo sapiens OX=9606 GN=CSNK2A2 PE=1 SV=1	CSK22_HUMAN		41 kDa	TRUE	unknown	2	2	11
521	TRUE	Empty	28S ribosomal protein S27, mitochondrial OS=Homo sapiens OX=9606 GN=MRPS27 PE=1 SV=3	RT27_HUMAN		48 kDa		unknown	2	8	7
522	TRUE	Empty	Cytoplasmic dynein 1 heavy chain 1 OS=Homo sapiens OX=9606 GN=DYNC1H1 PE=1 SV=5	DYHC1_HUMAN		532 kDa		unknown	0	2	7
523	TRUE	Empty	Acidic leucine-rich nuclear phosphoprotein 32 family member A OS=Homo sapiens OX=9606 GN=ANP32A PE=1 SV=1	AN32A_HUMAN		29 kDa	TRUE	unknown	5	8	9
524	TRUE	Empty	Cytochrome c OS=Homo sapiens OX=9606 GN=CYCS PE=1 SV=2	CYC_HUMAN		12 kDa		unknown	5	9	6
525	TRUE	Empty	Eukaryotic translation initiation factor 3 subunit L OS=Homo sapiens OX=9606 GN=EIF3L PE=1 SV=1	EIF3L_HUMAN		67 kDa		unknown	6	3	5
526	TRUE	Empty	Far upstream element-binding protein 3 OS=Homo sapiens OX=9606 GN=FUBP3 PE=1 SV=2	FUBP3_HUMAN		62 kDa	TRUE	unknown	4	3	5
527	TRUE	Empty	Histone H1.4 OS=Homo sapiens OX=9606 GN=H1-4 PE=1 SV=2	H14_HUMAN		22 kDa	TRUE	unknown	49	44	32
528	TRUE	Empty	Protein ERGIC-53 OS=Homo sapiens OX=9606 GN=LMAN1 PE=1 SV=2	LMAN1_HUMAN		58 kDa		unknown	7	7	5
529	TRUE	Empty	Mitochondrial 2-oxoglutarate/malate carrier protein OS=Homo sapiens OX=9606 GN=SLC25A11 PE=1 SV=3	M2OM_HUMAN		34 kDa		unknown	8	10	4
530	TRUE	Empty	NADH-ubiquinone oxidoreductase 75 kDa subunit, mitochondrial OS=Homo sapiens OX=9606 GN=NDUFS1 PE=1 SV=3	NDUS1_HUMAN		79 kDa		unknown	5	3	10
531	TRUE	Empty	2-oxoglutarate dehydrogenase, mitochondrial OS=Homo sapiens OX=9606 GN=OGDH PE=1 SV=3	ODO1_HUMAN		116 kDa		unknown	5	7	4
532	TRUE	Empty	Very-long-chain enoyl-CoA reductase OS=Homo sapiens OX=9606 GN=TECR PE=1 SV=1	TECR_HUMAN		36 kDa		unknown	3	3	3
533	TRUE	Empty	Poly(rC)-binding protein 2 OS=Homo sapiens OX=9606 GN=PCBP2 PE=1 SV=1	PCBP2_HUMAN		39 kDa	TRUE	unknown	14	9	6
534	TRUE	Empty	Transaldolase OS=Homo sapiens OX=9606 GN=TALDO1 PE=1 SV=2	TALDO_HUMAN		38 kDa		unknown	6	9	2
535	TRUE	Empty	Glucose-6-phosphate isomerase OS=Homo sapiens OX=9606 GN=GPI PE=1 SV=4	G6PI_HUMAN		63 kDa		unknown	1	3	3
536	TRUE	Empty	Serine/threonine-protein phosphatase PP1-gamma catalytic subunit OS=Homo sapiens OX=9606 GN=PPP1CC PE=1 SV=1	PP1G_HUMAN		37 kDa	TRUE	unknown	82	76	98
537	TRUE	Empty	Calmodulin-1 OS=Homo sapiens OX=9606 GN=CALM1 PE=1 SV=1	CALM1_HUMAN (+2)		17 kDa		unknown	4	3	6
538	TRUE	Empty	Major DNA-binding protein OS=Human herpesvirus 1 (strain KOS) OX=10306 GN=DBP PE=3 SV=1	DNBI_HHV1K		128 kDa	TRUE	unknown	283	291	189
539	TRUE	Empty	Nucleolar GTP-binding protein 2 OS=Homo sapiens OX=9606 GN=GNL2 PE=1 SV=1	NOG2_HUMAN		84 kDa		unknown	9	5	1
540	TRUE	Empty	Basigin OS=Homo sapiens OX=9606 GN=BSG PE=1 SV=2	BASI_HUMAN		42 kDa		unknown	5	6	4
541	TRUE	Empty	Dynactin subunit 2 OS=Homo sapiens OX=9606 GN=DCTN2 PE=1 SV=4	DCTN2_HUMAN		44 kDa		unknown	5	4	5
542	TRUE	Empty	ATP-dependent RNA helicase DDX18 OS=Homo sapiens OX=9606 GN=DDX18 PE=1 SV=2	DDX18_HUMAN		75 kDa		unknown	10	4	5
543	TRUE	Empty	Very-long-chain 3-oxoacyl-CoA reductase OS=Homo sapiens OX=9606 GN=HSD17B12 PE=1 SV=2	DHB12_HUMAN		34 kDa		unknown	4	3	5
544	TRUE	Empty	Heterogeneous nuclear ribonucleoprotein H3 OS=Homo sapiens OX=9606 GN=HNRNPH3 PE=1 SV=2	HNRH3_HUMAN		37 kDa	TRUE	unknown	5	4	4
545	TRUE	Empty	Ladinin-1 OS=Homo sapiens OX=9606 GN=LAD1 PE=1 SV=2	LAD1_HUMAN		57 kDa		unknown	7	2	6
546	TRUE	Empty	Nodal modulator 1 OS=Homo sapiens OX=9606 GN=NOMO1 PE=1 SV=5	NOMO1_HUMAN		134 kDa	TRUE	unknown	5	6	4
547	TRUE	Empty	Polypyrimidine tract-binding protein 1 OS=Homo sapiens OX=9606 GN=PTBP1 PE=1 SV=1	PTBP1_HUMAN		57 kDa	TRUE	unknown	11	9	6
548	TRUE	Empty	40S ribosomal protein S30 OS=Homo sapiens OX=9606 GN=FAU PE=1 SV=1	RS30_HUMAN		7 kDa		unknown	5	5	4
549	TRUE	Empty	RNA transcription, translation and transport factor protein OS=Homo sapiens OX=9606 GN=RTRAF PE=1 SV=1	RTRAF_HUMAN		28 kDa		unknown	5	5	5
550	TRUE	Empty	D-3-phosphoglycerate dehydrogenase OS=Homo sapiens OX=9606 GN=PHGDH PE=1 SV=4	SERA_HUMAN		57 kDa		unknown	6	6	3
551	TRUE	Empty	Serine/arginine-rich splicing factor 3 OS=Homo sapiens OX=9606 GN=SRSF3 PE=1 SV=1	SRSF3_HUMAN		19 kDa	TRUE	unknown	5	6	5
552	TRUE	Empty	Tegument protein UL14 OS=Human herpesvirus 2 (strain HG52) OX=10315 GN=UL14 PE=3 SV=1	TEG3_HHV2H		24 kDa		unknown	4	5	6
553	TRUE	Empty	60S ribosomal protein L22 OS=Homo sapiens OX=9606 GN=RPL22 PE=1 SV=2	RL22_HUMAN		15 kDa		unknown	6	3	6
554	TRUE	Empty	MICOS complex subunit MIC60 OS=Homo sapiens OX=9606 GN=IMMT PE=1 SV=1	MIC60_HUMAN		84 kDa		unknown	3	7	2
555	TRUE	Empty	Eukaryotic translation initiation factor 3 subunit E OS=Homo sapiens OX=9606 GN=EIF3E PE=1 SV=1	EIF3E_HUMAN		52 kDa		unknown	6	7	4
556	TRUE	Empty	ATP synthase subunit d, mitochondrial OS=Homo sapiens OX=9606 GN=ATP5PD PE=1 SV=3	ATP5H_HUMAN		18 kDa		unknown	8	8	3
557	TRUE	Empty	ATP-dependent DNA helicase Q1 OS=Homo sapiens OX=9606 GN=RECQL PE=1 SV=3	RECQ1_HUMAN		73 kDa		unknown	4	2	1
558	TRUE	Empty	Serine/threonine-protein phosphatase 2A 65 kDa regulatory subunit A alpha isoform OS=Homo sapiens OX=9606 GN=PPP2R1A PE=1 SV=4	2AAA_HUMAN		65 kDa		unknown	2	2	3
559	TRUE	Empty	DNA mismatch repair protein Msh6 OS=Homo sapiens OX=9606 GN=MSH6 PE=1 SV=2	MSH6_HUMAN		153 kDa		unknown	1	2	10
560	TRUE	Empty	Annexin A5 OS=Homo sapiens OX=9606 GN=ANXA5 PE=1 SV=2	ANXA5_HUMAN		36 kDa		unknown	3	5	2
561	TRUE	Empty	Pinin OS=Homo sapiens OX=9606 GN=PNN PE=1 SV=5	PININ_HUMAN		82 kDa		unknown	1	1	12
562	TRUE	Empty	Uncharacterized protein C11orf98 OS=Homo sapiens OX=9606 GN=C11orf98 PE=4 SV=2	CK098_HUMAN		14 kDa		unknown	4	6	3
563	TRUE	Empty	14-3-3 protein eta OS=Homo sapiens OX=9606 GN=YWHAH PE=1 SV=4	1433F_HUMAN		28 kDa	TRUE	unknown	17	14	12
564	TRUE	Empty	Endoplasmic reticulum resident protein 29 OS=Homo sapiens OX=9606 GN=ERP29 PE=1 SV=4	ERP29_HUMAN		29 kDa		unknown	7	6	5
565	TRUE	Empty	HLA class I histocompatibility antigen, A alpha chain OS=Homo sapiens OX=9606 GN=HLA-A PE=1 SV=2	HLAA_HUMAN		41 kDa	TRUE	unknown	6	6	4
566	TRUE	Empty	Ras-related protein Ral-A OS=Homo sapiens OX=9606 GN=RALA PE=1 SV=1	RALA_HUMAN		24 kDa		unknown	6	5	5
567	TRUE	Empty	Phosphoserine aminotransferase OS=Homo sapiens OX=9606 GN=PSAT1 PE=1 SV=2	SERC_HUMAN		40 kDa		unknown	4	4	3
568	TRUE	Empty	28S ribosomal protein S34, mitochondrial OS=Homo sapiens OX=9606 GN=MRPS34 PE=1 SV=2	RT34_HUMAN		26 kDa		unknown	2	4	4
569	TRUE	Empty	Glutamine--tRNA ligase OS=Homo sapiens OX=9606 GN=QARS1 PE=1 SV=1	SYQ_HUMAN		88 kDa		unknown	1	6	2
570	TRUE	Empty	Minor histocompatibility antigen H13 OS=Homo sapiens OX=9606 GN=HM13 PE=1 SV=1	HM13_HUMAN		41 kDa		unknown	3	6	1
571	TRUE	Empty	Putative RNA-binding protein Luc7-like 2 OS=Homo sapiens OX=9606 GN=LUC7L2 PE=1 SV=2	LC7L2_HUMAN		47 kDa		unknown	9	2	1
572	TRUE	Empty	Citron Rho-interacting kinase OS=Homo sapiens OX=9606 GN=CIT PE=1 SV=2	CTRO_HUMAN		231 kDa		unknown	5	1	4
573	TRUE	Empty	rRNA 2'-O-methyltransferase fibrillarin OS=Homo sapiens OX=9606 GN=FBL PE=1 SV=2	FBRL_HUMAN		34 kDa		unknown	1	5	4
574	TRUE	Empty	ATP-dependent RNA helicase DHX30 OS=Homo sapiens OX=9606 GN=DHX30 PE=1 SV=1	DHX30_HUMAN		134 kDa		unknown	0	2	9
575	TRUE	Empty	Ribosome biogenesis protein BOP1 OS=Homo sapiens OX=9606 GN=BOP1 PE=1 SV=2	BOP1_HUMAN		84 kDa		unknown	3	0	3
576	TRUE	Empty	CD44 antigen OS=Homo sapiens OX=9606 GN=CD44 PE=1 SV=3	CD44_HUMAN		82 kDa		unknown	7	6	6
577	TRUE	Empty	Very-long-chain (3R)-3-hydroxyacyl-CoA dehydratase 3 OS=Homo sapiens OX=9606 GN=HACD3 PE=1 SV=2	HACD3_HUMAN		43 kDa		unknown	3	6	6
578	TRUE	Empty	Nuclear cap-binding protein subunit 1 OS=Homo sapiens OX=9606 GN=NCBP1 PE=1 SV=1	NCBP1_HUMAN		92 kDa		unknown	3	3	5
579	TRUE	Empty	Ran GTPase-activating protein 1 OS=Homo sapiens OX=9606 GN=RANGAP1 PE=1 SV=1	RAGP1_HUMAN		64 kDa		unknown	4	3	8
580	TRUE	Empty	Transforming protein RhoA OS=Homo sapiens OX=9606 GN=RHOA PE=1 SV=1	RHOA_HUMAN		22 kDa	TRUE	unknown	3	6	4
581	TRUE	Empty	Serine/threonine-protein kinase UL13 OS=Human herpesvirus 2 (strain HG52) OX=10315 GN=UL13 PE=1 SV=1	UL13_HHV2H		57 kDa		unknown	2	4	9
582	TRUE	Empty	U5 small nuclear ribonucleoprotein 40 kDa protein OS=Homo sapiens OX=9606 GN=SNRNP40 PE=1 SV=1	SNR40_HUMAN		39 kDa		unknown	8	2	3
583	TRUE	Empty	Ras-related protein Rab-10 OS=Homo sapiens OX=9606 GN=RAB10 PE=1 SV=1	RAB10_HUMAN		23 kDa	TRUE	unknown	7	9	5
584	TRUE	Empty	Keratin, type II cytoskeletal 6B OS=Homo sapiens OX=9606 GN=KRT6B PE=1 SV=5	K2C6B_HUMAN		60 kDa	TRUE	unknown	244	269	220
585	TRUE	Empty	Guanine nucleotide-binding protein G(I)/G(S)/G(T) subunit beta-2 OS=Homo sapiens OX=9606 GN=GNB2 PE=1 SV=3	GBB2_HUMAN		37 kDa	TRUE	unknown	4	4	2
586	TRUE	Empty	Lysosome-associated membrane glycoprotein 1 OS=Homo sapiens OX=9606 GN=LAMP1 PE=1 SV=3	LAMP1_HUMAN		45 kDa		unknown	5	5	3
587	TRUE	Empty	Glycine--tRNA ligase OS=Homo sapiens OX=9606 GN=GARS1 PE=1 SV=3	GARS_HUMAN		83 kDa		unknown	2	3	1
588	TRUE	Empty	GMP synthase [glutamine-hydrolyzing] OS=Homo sapiens OX=9606 GN=GMPS PE=1 SV=1	GUAA_HUMAN		77 kDa		unknown	3	1	2
589	TRUE	Empty	Eukaryotic translation initiation factor 4H OS=Homo sapiens OX=9606 GN=EIF4H PE=1 SV=5	IF4H_HUMAN		27 kDa		unknown	5	3	4
590	TRUE	Empty	Lysophosphatidylcholine acyltransferase 2 OS=Homo sapiens OX=9606 GN=LPCAT2 PE=1 SV=1	PCAT2_HUMAN		60 kDa		unknown	4	2	1
591	TRUE	Empty	Threonine--tRNA ligase 1, cytoplasmic OS=Homo sapiens OX=9606 GN=TARS1 PE=1 SV=3	SYTC_HUMAN		83 kDa		unknown	4	4	0
592	TRUE	Empty	Histone deacetylase complex subunit SAP18 OS=Homo sapiens OX=9606 GN=SAP18 PE=1 SV=1	SAP18_HUMAN		18 kDa		unknown	1	0	3
593	TRUE	Empty	DNA-3-methyladenine glycosylase OS=Homo sapiens OX=9606 GN=MPG PE=1 SV=3	3MG_HUMAN		33 kDa		unknown	4	3	3
594	TRUE	Empty	Cytochrome c oxidase subunit 2 OS=Homo sapiens OX=9606 GN=MT-CO2 PE=1 SV=1	COX2_HUMAN		26 kDa		unknown	3	3	6
595	TRUE	Empty	Glutathione reductase, mitochondrial OS=Homo sapiens OX=9606 GN=GSR PE=1 SV=2	GSHR_HUMAN		56 kDa		unknown	4	5	6
596	TRUE	Empty	Lamina-associated polypeptide 2, isoforms beta/gamma OS=Homo sapiens OX=9606 GN=TMPO PE=1 SV=2	LAP2B_HUMAN		51 kDa	TRUE	unknown	14	14	15
597	TRUE	Empty	Peroxiredoxin-4 OS=Homo sapiens OX=9606 GN=PRDX4 PE=1 SV=1	PRDX4_HUMAN		31 kDa	TRUE	unknown	6	9	6
598	TRUE	Empty	Signal recognition particle receptor subunit alpha OS=Homo sapiens OX=9606 GN=SRPRA PE=1 SV=2	SRPRA_HUMAN		70 kDa		unknown	5	6	4
599	TRUE	Empty	Coatomer subunit gamma-1 OS=Homo sapiens OX=9606 GN=COPG1 PE=1 SV=1	COPG1_HUMAN		98 kDa		unknown	3	6	4
600	TRUE	Empty	Eukaryotic translation initiation factor 2 subunit 1 OS=Homo sapiens OX=9606 GN=EIF2S1 PE=1 SV=3	IF2A_HUMAN		36 kDa		unknown	3	3	2
601	TRUE	Empty	Oxysterol-binding protein-related protein 3 OS=Homo sapiens OX=9606 GN=OSBPL3 PE=1 SV=1	OSBL3_HUMAN		101 kDa		unknown	2	3	5
602	TRUE	Empty	Torsin-1A-interacting protein 1 OS=Homo sapiens OX=9606 GN=TOR1AIP1 PE=1 SV=2	TOIP1_HUMAN		66 kDa		unknown	3	3	3
603	TRUE	Empty	Large neutral amino acids transporter small subunit 1 OS=Homo sapiens OX=9606 GN=SLC7A5 PE=1 SV=2	LAT1_HUMAN		55 kDa		unknown	4	5	4
604	TRUE	Empty	NF-kappa-B-repressing factor OS=Homo sapiens OX=9606 GN=NKRF PE=1 SV=2	NKRF_HUMAN		78 kDa		unknown	6	3	2
605	TRUE	Empty	Mitochondrial import inner membrane translocase subunit TIM44 OS=Homo sapiens OX=9606 GN=TIMM44 PE=1 SV=2	TIM44_HUMAN		51 kDa		unknown	6	7	2
606	TRUE	Empty	Elongation factor 1-beta OS=Homo sapiens OX=9606 GN=EEF1B2 PE=1 SV=3	EF1B_HUMAN		25 kDa		unknown	3	5	2
607	TRUE	Empty	WD repeat-containing protein 18 OS=Homo sapiens OX=9606 GN=WDR18 PE=1 SV=2	WDR18_HUMAN		47 kDa		unknown	2	3	6
608	TRUE	Empty	26S proteasome regulatory subunit 7 OS=Homo sapiens OX=9606 GN=PSMC2 PE=1 SV=3	PRS7_HUMAN		49 kDa		unknown	5	5	1
609	TRUE	Empty	NADH-cytochrome b5 reductase 3 OS=Homo sapiens OX=9606 GN=CYB5R3 PE=1 SV=3	NB5R3_HUMAN		34 kDa		unknown	6	2	4
610	TRUE	Empty	Serine/threonine-protein kinase MARK2 OS=Homo sapiens OX=9606 GN=MARK2 PE=1 SV=2	MARK2_HUMAN		88 kDa		unknown	6	4	3
611	TRUE	Empty	Cleavage and polyadenylation specificity factor subunit 5 OS=Homo sapiens OX=9606 GN=NUDT21 PE=1 SV=1	CPSF5_HUMAN		26 kDa		unknown	7	4	2
612	TRUE	Empty	Probable 28S rRNA (cytosine(4447)-C(5))-methyltransferase OS=Homo sapiens OX=9606 GN=NOP2 PE=1 SV=2	NOP2_HUMAN		89 kDa		unknown	0	3	6
613	TRUE	Empty	RNA polymerase-associated protein RTF1 homolog OS=Homo sapiens OX=9606 GN=RTF1 PE=1 SV=4	RTF1_HUMAN		80 kDa		unknown	0	0	10
614	TRUE	Empty	AP-2 complex subunit alpha-1 OS=Homo sapiens OX=9606 GN=AP2A1 PE=1 SV=3	AP2A1_HUMAN		108 kDa		unknown	0	1	0
615	TRUE	Empty	Complex I assembly factor ACAD9, mitochondrial OS=Homo sapiens OX=9606 GN=ACAD9 PE=1 SV=1	ACAD9_HUMAN		69 kDa		unknown	3	5	5
616	TRUE	Empty	ATP synthase F(0) complex subunit B1, mitochondrial OS=Homo sapiens OX=9606 GN=ATP5PB PE=1 SV=2	AT5F1_HUMAN		29 kDa		unknown	6	5	4
617	TRUE	Empty	Histone deacetylase 2 OS=Homo sapiens OX=9606 GN=HDAC2 PE=1 SV=2	HDAC2_HUMAN		55 kDa	TRUE	unknown	5	4	4
618	TRUE	Empty	Adenylate kinase 2, mitochondrial OS=Homo sapiens OX=9606 GN=AK2 PE=1 SV=2	KAD2_HUMAN		26 kDa		unknown	5	5	3
619	TRUE	Empty	Phenylalanine--tRNA ligase beta subunit OS=Homo sapiens OX=9606 GN=FARSB PE=1 SV=3	SYFB_HUMAN		66 kDa		unknown	7	3	4
620	TRUE	Empty	Translationally-controlled tumor protein OS=Homo sapiens OX=9606 GN=TPT1 PE=1 SV=1	TCTP_HUMAN		20 kDa		unknown	3	6	3
621	TRUE	Empty	Cyclin-dependent kinase 1 OS=Homo sapiens OX=9606 GN=CDK1 PE=1 SV=3	CDK1_HUMAN		34 kDa		unknown	1	1	4
622	TRUE	Empty	Exportin-1 OS=Homo sapiens OX=9606 GN=XPO1 PE=1 SV=1	XPO1_HUMAN		123 kDa		unknown	3	4	2
623	TRUE	Empty	Disks large homolog 1 OS=Homo sapiens OX=9606 GN=DLG1 PE=1 SV=2	DLG1_HUMAN		100 kDa		unknown	2	1	1
624	TRUE	Empty	Nucleoside diphosphate kinase B OS=Homo sapiens OX=9606 GN=NME2 PE=1 SV=1	NDKB_HUMAN		17 kDa		unknown	2	4	4
625	TRUE	Empty	Calcium homeostasis endoplasmic reticulum protein OS=Homo sapiens OX=9606 GN=CHERP PE=1 SV=3	CHERP_HUMAN		104 kDa		unknown	4	2	1
626	TRUE	Empty	Probable ATP-dependent RNA helicase DDX41 OS=Homo sapiens OX=9606 GN=DDX41 PE=1 SV=2	DDX41_HUMAN		70 kDa		unknown	6	2	2
627	TRUE	Empty	Glutathione S-transferase kappa 1 OS=Homo sapiens OX=9606 GN=GSTK1 PE=1 SV=3	GSTK1_HUMAN		25 kDa		unknown	3	4	1
628	TRUE	Empty	DNA polymerase catalytic subunit OS=Human herpesvirus 2 (strain HG52) OX=10315 GN=UL30 PE=3 SV=1	DPOL_HHV2H		137 kDa	TRUE	unknown	113	120	116
629	TRUE	Empty	Proteasome subunit alpha type-6 OS=Homo sapiens OX=9606 GN=PSMA6 PE=1 SV=1	PSA6_HUMAN		27 kDa		unknown	5	5	4
630	TRUE	Empty	Reticulocalbin-2 OS=Homo sapiens OX=9606 GN=RCN2 PE=1 SV=1	RCN2_HUMAN		37 kDa		unknown	5	5	5
631	TRUE	Empty	Single-stranded DNA-binding protein, mitochondrial OS=Homo sapiens OX=9606 GN=SSBP1 PE=1 SV=1	SSBP_HUMAN		17 kDa		unknown	7	3	5
632	TRUE	Empty	Protein DEK OS=Homo sapiens OX=9606 GN=DEK PE=1 SV=1	DEK_HUMAN		43 kDa		unknown	5	4	3
633	TRUE	Empty	Isoleucine--tRNA ligase, cytoplasmic OS=Homo sapiens OX=9606 GN=IARS1 PE=1 SV=2	SYIC_HUMAN		145 kDa		unknown	2	5	3
634	TRUE	Empty	Mitochondrial proton/calcium exchanger protein OS=Homo sapiens OX=9606 GN=LETM1 PE=1 SV=1	LETM1_HUMAN		83 kDa		unknown	4	4	3
635	TRUE	Empty	26S proteasome non-ATPase regulatory subunit 12 OS=Homo sapiens OX=9606 GN=PSMD12 PE=1 SV=3	PSD12_HUMAN		53 kDa		unknown	6	4	2
636	TRUE	Empty	Annexin A8 OS=Homo sapiens OX=9606 GN=ANXA8 PE=1 SV=3	ANXA8_HUMAN		37 kDa	TRUE	unknown	1	3	2
637	TRUE	Empty	60S ribosomal protein L19 OS=Homo sapiens OX=9606 GN=RPL19 PE=1 SV=1	RL19_HUMAN		23 kDa		unknown	2	5	5
638	TRUE	Empty	Peroxiredoxin-6 OS=Homo sapiens OX=9606 GN=PRDX6 PE=1 SV=3	PRDX6_HUMAN		25 kDa		unknown	1	4	2
639	TRUE	Empty	Epithelial cell adhesion molecule OS=Homo sapiens OX=9606 GN=EPCAM PE=1 SV=2	EPCAM_HUMAN		35 kDa		unknown	2	2	2
640	TRUE	Empty	Prenylcysteine oxidase 1 OS=Homo sapiens OX=9606 GN=PCYOX1 PE=1 SV=3	PCYOX_HUMAN		57 kDa		unknown	6	3	1
641	TRUE	Empty	Desmoglein-3 OS=Homo sapiens OX=9606 GN=DSG3 PE=1 SV=2	DSG3_HUMAN		108 kDa		unknown	1	4	4
642	TRUE	Empty	28S ribosomal protein S12, mitochondrial OS=Homo sapiens OX=9606 GN=MRPS12 PE=1 SV=1	RT12_HUMAN		15 kDa		unknown	5	1	2
643	TRUE	Empty	Nuclear protein UL4 OS=Human herpesvirus 2 (strain HG52) OX=10315 GN=UL4 PE=3 SV=1	NP04_HHV2H		22 kDa		unknown	2	1	2
644	TRUE	Empty	Scaffold attachment factor B2 OS=Homo sapiens OX=9606 GN=SAFB2 PE=1 SV=1	SAFB2_HUMAN		107 kDa	TRUE	unknown	5	3	2
645	TRUE	Empty	U3 small nucleolar RNA-associated protein 15 homolog OS=Homo sapiens OX=9606 GN=UTP15 PE=1 SV=3	UTP15_HUMAN		58 kDa		unknown	1	2	5
646	TRUE	Empty	Threonine--tRNA ligase, mitochondrial OS=Homo sapiens OX=9606 GN=TARS2 PE=1 SV=1	SYTM_HUMAN		81 kDa		unknown	2	1	1
647	TRUE	Empty	Nuclear receptor coactivator 5 OS=Homo sapiens OX=9606 GN=NCOA5 PE=1 SV=2	NCOA5_HUMAN		66 kDa		unknown	3	1	6
648	TRUE	Empty	Histone H3.1 OS=Homo sapiens OX=9606 GN=H3C1 PE=1 SV=2	H31_HUMAN		15 kDa	TRUE	unknown	5	11	19
649	TRUE	Empty	Keratin, type II cytoskeletal 73 OS=Homo sapiens OX=9606 GN=KRT73 PE=1 SV=1	K2C73_HUMAN		59 kDa	TRUE	unknown	21	0	12
650	TRUE	Empty	Serine/threonine-protein phosphatase 2A 55 kDa regulatory subunit B alpha isoform OS=Homo sapiens OX=9606 GN=PPP2R2A PE=1 SV=1	2ABA_HUMAN		52 kDa		unknown	5	3	4
651	TRUE	Empty	Pre-mRNA 3'-end-processing factor FIP1 OS=Homo sapiens OX=9606 GN=FIP1L1 PE=1 SV=1	FIP1_HUMAN		67 kDa		unknown	3	4	5
652	TRUE	Empty	RNA-binding protein FUS OS=Homo sapiens OX=9606 GN=FUS PE=1 SV=1	FUS_HUMAN		53 kDa		unknown	5	4	4
653	TRUE	Empty	Fragile X mental retardation syndrome-related protein 1 OS=Homo sapiens OX=9606 GN=FXR1 PE=1 SV=3	FXR1_HUMAN		70 kDa		unknown	2	6	4
654	TRUE	Empty	Prostaglandin E synthase 2 OS=Homo sapiens OX=9606 GN=PTGES2 PE=1 SV=1	PGES2_HUMAN		42 kDa		unknown	6	5	5
655	TRUE	Empty	Proteasome subunit alpha type-7 OS=Homo sapiens OX=9606 GN=PSMA7 PE=1 SV=1	PSA7_HUMAN		28 kDa		unknown	6	6	4
656	TRUE	Empty	Ras-related protein Rab-5C OS=Homo sapiens OX=9606 GN=RAB5C PE=1 SV=2	RAB5C_HUMAN		23 kDa		unknown	6	5	3
657	TRUE	Empty	Ras-related C3 botulinum toxin substrate 1 OS=Homo sapiens OX=9606 GN=RAC1 PE=1 SV=1	RAC1_HUMAN		21 kDa	TRUE	unknown	4	4	3
658	TRUE	Empty	Tryptophan--tRNA ligase, cytoplasmic OS=Homo sapiens OX=9606 GN=WARS1 PE=1 SV=2	SYWC_HUMAN		53 kDa		unknown	4	3	3
659	TRUE	Empty	Nucleolar protein 6 OS=Homo sapiens OX=9606 GN=NOL6 PE=1 SV=2	NOL6_HUMAN		128 kDa		unknown	3	4	3
660	TRUE	Empty	Peroxiredoxin-2 OS=Homo sapiens OX=9606 GN=PRDX2 PE=1 SV=5	PRDX2_HUMAN		22 kDa	TRUE	unknown	4	6	4
661	TRUE	Empty	Malectin OS=Homo sapiens OX=9606 GN=MLEC PE=1 SV=1	MLEC_HUMAN		32 kDa		unknown	2	3	2
662	TRUE	Empty	Acidic leucine-rich nuclear phosphoprotein 32 family member B OS=Homo sapiens OX=9606 GN=ANP32B PE=1 SV=1	AN32B_HUMAN		29 kDa	TRUE	unknown	4	6	11
663	TRUE	Empty	Monofunctional C1-tetrahydrofolate synthase, mitochondrial OS=Homo sapiens OX=9606 GN=MTHFD1L PE=1 SV=1	C1TM_HUMAN		106 kDa	TRUE	unknown	3	2	4
664	TRUE	Empty	Rab GDP dissociation inhibitor beta OS=Homo sapiens OX=9606 GN=GDI2 PE=1 SV=2	GDIB_HUMAN		51 kDa		unknown	4	4	2
665	TRUE	Empty	Heterogeneous nuclear ribonucleoprotein A0 OS=Homo sapiens OX=9606 GN=HNRNPA0 PE=1 SV=1	ROA0_HUMAN		31 kDa		unknown	6	3	2
666	TRUE	Empty	Succinate--CoA ligase [ADP/GDP-forming] subunit alpha, mitochondrial OS=Homo sapiens OX=9606 GN=SUCLG1 PE=1 SV=4	SUCA_HUMAN		36 kDa		unknown	6	2	6
667	TRUE	Empty	28S ribosomal protein S2, mitochondrial OS=Homo sapiens OX=9606 GN=MRPS2 PE=1 SV=1	RT02_HUMAN		33 kDa		unknown	2	3	5
668	TRUE	Empty	28S ribosomal protein S18b, mitochondrial OS=Homo sapiens OX=9606 GN=MRPS18B PE=1 SV=1	RT18B_HUMAN		29 kDa		unknown	2	5	3
669	TRUE	Empty	Vesicular integral-membrane protein VIP36 OS=Homo sapiens OX=9606 GN=LMAN2 PE=1 SV=1	LMAN2_HUMAN		40 kDa		unknown	4	7	2
670	TRUE	Empty	60S ribosomal protein L36a-like OS=Homo sapiens OX=9606 GN=RPL36AL PE=1 SV=3	RL36L_HUMAN		12 kDa	TRUE	unknown	21	16	29
671	TRUE	Empty	Helicase with zinc finger domain 2 OS=Homo sapiens OX=9606 GN=HELZ2 PE=1 SV=6	HELZ2_HUMAN		295 kDa		unknown	1	1	3
672	TRUE	Empty	FAST kinase domain-containing protein 4 OS=Homo sapiens OX=9606 GN=TBRG4 PE=1 SV=1	FAKD4_HUMAN		71 kDa		unknown	3	4	1
673	TRUE	Empty	DnaJ homolog subfamily A member 1 OS=Homo sapiens OX=9606 GN=DNAJA1 PE=1 SV=2	DNJA1_HUMAN		45 kDa		unknown	4	1	2
674	TRUE	Empty	28S ribosomal protein S29, mitochondrial OS=Homo sapiens OX=9606 GN=DAP3 PE=1 SV=1	RT29_HUMAN		46 kDa		unknown	1	3	2
675	TRUE	Empty	Protein SET OS=Homo sapiens OX=9606 GN=SET PE=1 SV=3	SET_HUMAN		33 kDa		unknown	6	4	1
676	TRUE	Empty	Calcium-binding mitochondrial carrier protein SCaMC-1 OS=Homo sapiens OX=9606 GN=SLC25A24 PE=1 SV=2	SCMC1_HUMAN		53 kDa		unknown	5	6	1
677	TRUE	Empty	Atlastin-3 OS=Homo sapiens OX=9606 GN=ATL3 PE=1 SV=1	ATLA3_HUMAN		61 kDa		unknown	5	5	1
678	TRUE	Empty	Dynactin subunit 1 OS=Homo sapiens OX=9606 GN=DCTN1 PE=1 SV=3	DCTN1_HUMAN		142 kDa		unknown	4	1	6
679	TRUE	Empty	Peroxiredoxin-like 2A OS=Homo sapiens OX=9606 GN=PRXL2A PE=1 SV=3	PXL2A_HUMAN		26 kDa		unknown	2	2	0
680	TRUE	Empty	pre-mRNA 3' end processing protein WDR33 OS=Homo sapiens OX=9606 GN=WDR33 PE=1 SV=2	WDR33_HUMAN		146 kDa		unknown	0	3	4
681	TRUE	Empty	28S ribosomal protein S22, mitochondrial OS=Homo sapiens OX=9606 GN=MRPS22 PE=1 SV=1	RT22_HUMAN		41 kDa		unknown	1	5	5
682	TRUE	Empty	Succinate dehydrogenase [ubiquinone] iron-sulfur subunit, mitochondrial OS=Homo sapiens OX=9606 GN=SDHB PE=1 SV=3	SDHB_HUMAN		32 kDa		unknown	5	2	1
683	TRUE	Empty	Transcription initiation factor TFIID subunit 6 OS=Homo sapiens OX=9606 GN=TAF6 PE=1 SV=1	TAF6_HUMAN		73 kDa		unknown	0	1	7
684	TRUE	Empty	Nucleolar protein 16 OS=Homo sapiens OX=9606 GN=NOP16 PE=1 SV=2	NOP16_HUMAN		21 kDa		unknown	5	0	2
685	TRUE	Empty	Ribosome production factor 2 homolog OS=Homo sapiens OX=9606 GN=RPF2 PE=1 SV=2	RPF2_HUMAN		36 kDa		unknown	0	3	6
686	TRUE	Empty	FACT complex subunit SPT16 OS=Homo sapiens OX=9606 GN=SUPT16H PE=1 SV=1	SP16H_HUMAN		120 kDa		unknown	0	2	6
687	TRUE	Empty	ADP-ribosylation factor 1 OS=Homo sapiens OX=9606 GN=ARF1 PE=1 SV=2	ARF1_HUMAN (+1)		21 kDa	TRUE	unknown	4	4	4
688	TRUE	Empty	EH domain-containing protein 4 OS=Homo sapiens OX=9606 GN=EHD4 PE=1 SV=1	EHD4_HUMAN		61 kDa		unknown	5	3	3
689	TRUE	Empty	Eukaryotic translation initiation factor 5A-1 OS=Homo sapiens OX=9606 GN=EIF5A PE=1 SV=2	IF5A1_HUMAN		17 kDa		unknown	4	3	3
690	TRUE	Empty	Peroxiredoxin-5, mitochondrial OS=Homo sapiens OX=9606 GN=PRDX5 PE=1 SV=4	PRDX5_HUMAN		22 kDa		unknown	4	4	3
691	TRUE	Empty	Voltage-dependent anion-selective channel protein 3 OS=Homo sapiens OX=9606 GN=VDAC3 PE=1 SV=1	VDAC3_HUMAN		31 kDa		unknown	6	6	8
692	TRUE	Empty	DBIRD complex subunit ZNF326 OS=Homo sapiens OX=9606 GN=ZNF326 PE=1 SV=2	ZN326_HUMAN		66 kDa		unknown	4	3	3
693	TRUE	Empty	Mitotic checkpoint protein BUB3 OS=Homo sapiens OX=9606 GN=BUB3 PE=1 SV=1	BUB3_HUMAN		37 kDa		unknown	4	2	3
694	TRUE	Empty	TAR DNA-binding protein 43 OS=Homo sapiens OX=9606 GN=TARDBP PE=1 SV=1	TADBP_HUMAN		45 kDa		unknown	3	4	6
695	TRUE	Empty	Cytochrome b5 type B OS=Homo sapiens OX=9606 GN=CYB5B PE=1 SV=3	CYB5B_HUMAN		17 kDa		unknown	4	4	3
696	TRUE	Empty	Eukaryotic translation initiation factor 3 subunit D OS=Homo sapiens OX=9606 GN=EIF3D PE=1 SV=1	EIF3D_HUMAN		64 kDa		unknown	3	2	3
697	TRUE	Empty	Phosphoenolpyruvate carboxykinase [GTP], mitochondrial OS=Homo sapiens OX=9606 GN=PCK2 PE=1 SV=4	PCKGM_HUMAN		71 kDa		unknown	4	4	2
698	TRUE	Empty	Plakophilin-2 OS=Homo sapiens OX=9606 GN=PKP2 PE=1 SV=2	PKP2_HUMAN		97 kDa		unknown	2	3	4
699	TRUE	Empty	Thioredoxin-related transmembrane protein 1 OS=Homo sapiens OX=9606 GN=TMX1 PE=1 SV=1	TMX1_HUMAN		32 kDa		unknown	4	5	3
700	TRUE	Empty	Insulin-like growth factor 2 mRNA-binding protein 3 OS=Homo sapiens OX=9606 GN=IGF2BP3 PE=1 SV=2	IF2B3_HUMAN		64 kDa	TRUE	unknown	3	3	1
701	TRUE	Empty	Hydroxysteroid dehydrogenase-like protein 2 OS=Homo sapiens OX=9606 GN=HSDL2 PE=1 SV=1	HSDL2_HUMAN		45 kDa		unknown	6	4	2
702	TRUE	Empty	ATP-citrate synthase OS=Homo sapiens OX=9606 GN=ACLY PE=1 SV=3	ACLY_HUMAN		121 kDa		unknown	2	2	2
703	TRUE	Empty	26S proteasome non-ATPase regulatory subunit 1 OS=Homo sapiens OX=9606 GN=PSMD1 PE=1 SV=2	PSMD1_HUMAN		106 kDa		unknown	1	2	5
704	TRUE	Empty	Protein UL56 OS=Human herpesvirus 2 (strain HG52) OX=10315 GN=UL56 PE=1 SV=1	UL56_HHV2H		25 kDa		unknown	4	5	3
705	TRUE	Empty	Nicalin OS=Homo sapiens OX=9606 GN=NCLN PE=1 SV=2	NCLN_HUMAN		63 kDa		unknown	2	6	2
706	TRUE	Empty	Ras-related protein Rap-1b OS=Homo sapiens OX=9606 GN=RAP1B PE=1 SV=1	RAP1B_HUMAN		21 kDa		unknown	4	8	2
707	TRUE	Empty	WD repeat-containing protein 43 OS=Homo sapiens OX=9606 GN=WDR43 PE=1 SV=3	WDR43_HUMAN		75 kDa		unknown	1	4	5
708	TRUE	Empty	Cytoplasmic dynein 1 intermediate chain 2 OS=Homo sapiens OX=9606 GN=DYNC1I2 PE=1 SV=3	DC1I2_HUMAN		71 kDa		unknown	3	1	4
709	TRUE	Empty	Transformer-2 protein homolog alpha OS=Homo sapiens OX=9606 GN=TRA2A PE=1 SV=1	TRA2A_HUMAN		33 kDa	TRUE	unknown	1	1	4
710	TRUE	Empty	Uridine phosphorylase 1 OS=Homo sapiens OX=9606 GN=UPP1 PE=1 SV=1	UPP1_HUMAN		34 kDa		unknown	2	0	3
711	TRUE	Empty	Desmocollin-3 OS=Homo sapiens OX=9606 GN=DSC3 PE=1 SV=3	DSC3_HUMAN		100 kDa		unknown	1	1	1
712	TRUE	Empty	Transcriptional regulator ICP22 homolog (Fragment) OS=Human herpesvirus 2 OX=10310 GN=US1 PE=3 SV=1	ICP22_HHV2		22 kDa	TRUE	unknown	4	8	14
713	TRUE	Empty	60S ribosomal protein L35a OS=Homo sapiens OX=9606 GN=RPL35A PE=1 SV=2	RL35A_HUMAN		13 kDa		unknown	0	1	3
714	TRUE	Empty	Neurovirulence factor ICP34.5 OS=Human herpesvirus 2 (strain HG52) OX=10315 GN=RL1 PE=3 SV=1	ICP34_HHV2H		28 kDa		unknown	3	3	5
715	TRUE	Empty	UV excision repair protein RAD23 homolog B OS=Homo sapiens OX=9606 GN=RAD23B PE=1 SV=1	RD23B_HUMAN		43 kDa		unknown	4	2	4
716	TRUE	Empty	Transducin beta-like protein 2 OS=Homo sapiens OX=9606 GN=TBL2 PE=1 SV=1	TBL2_HUMAN		50 kDa		unknown	4	3	3
717	TRUE	Empty	Bifunctional purine biosynthesis protein ATIC OS=Homo sapiens OX=9606 GN=ATIC PE=1 SV=3	PUR9_HUMAN		65 kDa		unknown	2	3	3
718	TRUE	Empty	Mitochondrial import inner membrane translocase subunit TIM50 OS=Homo sapiens OX=9606 GN=TIMM50 PE=1 SV=2	TIM50_HUMAN		40 kDa		unknown	3	5	3
719	TRUE	Empty	Laminin subunit alpha-3 OS=Homo sapiens OX=9606 GN=LAMA3 PE=1 SV=2	LAMA3_HUMAN		367 kDa		unknown	3	4	2
720	TRUE	Empty	Casein kinase II subunit beta OS=Homo sapiens OX=9606 GN=CSNK2B PE=1 SV=1	CSK2B_HUMAN		25 kDa		unknown	2	3	4
721	TRUE	Empty	Guanine nucleotide-binding protein G(i) subunit alpha-2 OS=Homo sapiens OX=9606 GN=GNAI2 PE=1 SV=3	GNAI2_HUMAN		40 kDa	TRUE	unknown	4	4	2
722	TRUE	Empty	Pescadillo homolog OS=Homo sapiens OX=9606 GN=PES1 PE=1 SV=1	PESC_HUMAN		68 kDa		unknown	3	2	2
723	TRUE	Empty	F-actin-capping protein subunit alpha-1 OS=Homo sapiens OX=9606 GN=CAPZA1 PE=1 SV=3	CAZA1_HUMAN		33 kDa	TRUE	unknown	6	4	2
724	TRUE	Empty	Phenylalanine--tRNA ligase alpha subunit OS=Homo sapiens OX=9606 GN=FARSA PE=1 SV=3	SYFA_HUMAN		58 kDa		unknown	4	1	2
725	TRUE	Empty	Calpain-1 catalytic subunit OS=Homo sapiens OX=9606 GN=CAPN1 PE=1 SV=1	CAN1_HUMAN		82 kDa		unknown	3	4	2
726	TRUE	Empty	Cell cycle and apoptosis regulator protein 2 OS=Homo sapiens OX=9606 GN=CCAR2 PE=1 SV=2	CCAR2_HUMAN		103 kDa		unknown	2	2	5
727	TRUE	Empty	Cleavage and polyadenylation specificity factor subunit 2 OS=Homo sapiens OX=9606 GN=CPSF2 PE=1 SV=2	CPSF2_HUMAN		88 kDa		unknown	2	2	5
728	TRUE	Empty	NADH-cytochrome b5 reductase 1 OS=Homo sapiens OX=9606 GN=CYB5R1 PE=1 SV=1	NB5R1_HUMAN		34 kDa		unknown	4	3	2
729	TRUE	Empty	Neuroblast differentiation-associated protein AHNAK OS=Homo sapiens OX=9606 GN=AHNAK PE=1 SV=2	AHNK_HUMAN		629 kDa		unknown	3	4	1
730	TRUE	Empty	Nuclear pore complex protein Nup88 OS=Homo sapiens OX=9606 GN=NUP88 PE=1 SV=2	NUP88_HUMAN		84 kDa		unknown	4	1	3
731	TRUE	Empty	Asparagine--tRNA ligase, cytoplasmic OS=Homo sapiens OX=9606 GN=NARS1 PE=1 SV=1	SYNC_HUMAN		63 kDa		unknown	3	1	1
732	TRUE	Empty	Protein RCC2 OS=Homo sapiens OX=9606 GN=RCC2 PE=1 SV=2	RCC2_HUMAN		56 kDa		unknown	3	1	3
733	TRUE	Empty	Serine/threonine-protein phosphatase 2A catalytic subunit alpha isoform OS=Homo sapiens OX=9606 GN=PPP2CA PE=1 SV=1	PP2AA_HUMAN (+1)		36 kDa		unknown	3	5	1
734	TRUE	Empty	Fatty acyl-CoA reductase 1 OS=Homo sapiens OX=9606 GN=FAR1 PE=1 SV=1	FACR1_HUMAN		59 kDa		unknown	1	3	2
735	TRUE	Empty	LIM domain and actin-binding protein 1 OS=Homo sapiens OX=9606 GN=LIMA1 PE=1 SV=1	LIMA1_HUMAN		85 kDa		unknown	1	3	3
736	TRUE	Empty	Enoyl-CoA hydratase, mitochondrial OS=Homo sapiens OX=9606 GN=ECHS1 PE=1 SV=4	ECHM_HUMAN		31 kDa		unknown	2	4	1
737	TRUE	Empty	Transmembrane protein 109 OS=Homo sapiens OX=9606 GN=TMEM109 PE=1 SV=1	TM109_HUMAN		26 kDa		unknown	2	2	2
738	TRUE	Empty	Protein LYRIC OS=Homo sapiens OX=9606 GN=MTDH PE=1 SV=2	LYRIC_HUMAN		64 kDa		unknown	3	6	0
739	TRUE	Empty	Pre-mRNA-processing-splicing factor 8 OS=Homo sapiens OX=9606 GN=PRPF8 PE=1 SV=2	PRP8_HUMAN		274 kDa		unknown	2	0	0
740	TRUE	Empty	NADH dehydrogenase [ubiquinone] iron-sulfur protein 2, mitochondrial OS=Homo sapiens OX=9606 GN=NDUFS2 PE=1 SV=2	NDUS2_HUMAN		53 kDa		unknown	1	1	0
741	TRUE	Empty	Heme oxygenase 2 OS=Homo sapiens OX=9606 GN=HMOX2 PE=1 SV=2	HMOX2_HUMAN		36 kDa		unknown	2	5	0
742	TRUE	Empty	U5 small nuclear ribonucleoprotein 200 kDa helicase OS=Homo sapiens OX=9606 GN=SNRNP200 PE=1 SV=2	U520_HUMAN		245 kDa		unknown	1	0	2
743	TRUE	Empty	Nuclear body protein SP140-like protein OS=Homo sapiens OX=9606 GN=SP140L PE=1 SV=3	SP14L_HUMAN		67 kDa		unknown	0	1	0
744	TRUE	Empty	Nuclear pore complex protein Nup98-Nup96 OS=Homo sapiens OX=9606 GN=NUP98 PE=1 SV=4	NUP98_HUMAN		198 kDa		unknown	5	2	0
745	TRUE	Empty	F-actin-capping protein subunit beta OS=Homo sapiens OX=9606 GN=CAPZB PE=1 SV=4	CAPZB_HUMAN		31 kDa		unknown	5	4	3
746	TRUE	Empty	ATP-dependent DNA/RNA helicase DHX36 OS=Homo sapiens OX=9606 GN=DHX36 PE=1 SV=2	DHX36_HUMAN		115 kDa		unknown	3	3	4
747	TRUE	Empty	Putative methyltransferase C9orf114 OS=Homo sapiens OX=9606 GN=SPOUT1 PE=1 SV=3	CI114_HUMAN		42 kDa		unknown	3	4	3
748	TRUE	Empty	Serpin B6 OS=Homo sapiens OX=9606 GN=SERPINB6 PE=1 SV=3	SPB6_HUMAN		43 kDa		unknown	2	4	3
749	TRUE	Empty	Proteasome subunit alpha type-5 OS=Homo sapiens OX=9606 GN=PSMA5 PE=1 SV=3	PSA5_HUMAN		26 kDa		unknown	3	2	2
750	TRUE	Empty	Eukaryotic translation initiation factor 3 subunit I OS=Homo sapiens OX=9606 GN=EIF3I PE=1 SV=1	EIF3I_HUMAN		37 kDa		unknown	4	3	3
751	TRUE	Empty	Protein transport protein Sec23A OS=Homo sapiens OX=9606 GN=SEC23A PE=1 SV=2	SC23A_HUMAN		86 kDa	TRUE	unknown	3	4	2
752	TRUE	Empty	Ras-related protein Rab-6A OS=Homo sapiens OX=9606 GN=RAB6A PE=1 SV=3	RAB6A_HUMAN		24 kDa		unknown	4	6	3
753	TRUE	Empty	Proteasome subunit alpha type-3 OS=Homo sapiens OX=9606 GN=PSMA3 PE=1 SV=2	PSA3_HUMAN		28 kDa		unknown	3	2	2
754	TRUE	Empty	Splicing factor 3A subunit 3 OS=Homo sapiens OX=9606 GN=SF3A3 PE=1 SV=1	SF3A3_HUMAN		59 kDa		unknown	1	3	3
755	TRUE	Empty	Flap endonuclease 1 OS=Homo sapiens OX=9606 GN=FEN1 PE=1 SV=1	FEN1_HUMAN		43 kDa		unknown	5	4	2
756	TRUE	Empty	rRNA-processing protein FCF1 homolog OS=Homo sapiens OX=9606 GN=FCF1 PE=1 SV=1	FCF1_HUMAN		23 kDa		unknown	3	2	2
757	TRUE	Empty	40S ribosomal protein S10 OS=Homo sapiens OX=9606 GN=RPS10 PE=1 SV=1	RS10_HUMAN		19 kDa		unknown	3	4	3
758	TRUE	Empty	Tropomyosin alpha-3 chain OS=Homo sapiens OX=9606 GN=TPM3 PE=1 SV=2	TPM3_HUMAN		33 kDa	TRUE	unknown	8	6	5
759	TRUE	Empty	Nuclear pore complex protein Nup160 OS=Homo sapiens OX=9606 GN=NUP160 PE=1 SV=3	NU160_HUMAN		162 kDa		unknown	2	2	2
760	TRUE	Empty	60S acidic ribosomal protein P1 OS=Homo sapiens OX=9606 GN=RPLP1 PE=1 SV=1	RLA1_HUMAN		12 kDa		unknown	3	5	6
761	TRUE	Empty	Septin-9 OS=Homo sapiens OX=9606 GN=SEPTIN9 PE=1 SV=2	SEPT9_HUMAN		65 kDa		unknown	1	6	3
762	TRUE	Empty	Dihydrolipoyllysine-residue acetyltransferase component of pyruvate dehydrogenase complex, mitochondrial OS=Homo sapiens OX=9606 GN=DLAT PE=1 SV=3	ODP2_HUMAN		69 kDa		unknown	5	4	2
763	TRUE	Empty	Importin-7 OS=Homo sapiens OX=9606 GN=IPO7 PE=1 SV=1	IPO7_HUMAN		120 kDa		unknown	3	3	2
764	TRUE	Empty	39S ribosomal protein L15, mitochondrial OS=Homo sapiens OX=9606 GN=MRPL15 PE=1 SV=1	RM15_HUMAN		33 kDa		unknown	4	4	2
765	TRUE	Empty	E3 UFM1-protein ligase 1 OS=Homo sapiens OX=9606 GN=UFL1 PE=1 SV=2	UFL1_HUMAN		90 kDa		unknown	1	2	2
766	TRUE	Empty	Cathepsin B OS=Homo sapiens OX=9606 GN=CTSB PE=1 SV=3	CATB_HUMAN		38 kDa		unknown	3	3	3
767	TRUE	Empty	Mitochondrial carrier homolog 2 OS=Homo sapiens OX=9606 GN=MTCH2 PE=1 SV=1	MTCH2_HUMAN		33 kDa		unknown	5	4	2
768	TRUE	Empty	Reticulocalbin-1 OS=Homo sapiens OX=9606 GN=RCN1 PE=1 SV=1	RCN1_HUMAN		39 kDa		unknown	1	3	1
769	TRUE	Empty	Cadherin-3 OS=Homo sapiens OX=9606 GN=CDH3 PE=1 SV=2	CADH3_HUMAN		91 kDa		unknown	2	2	1
770	TRUE	Empty	Coiled-coil domain-containing protein 86 OS=Homo sapiens OX=9606 GN=CCDC86 PE=1 SV=1	CCD86_HUMAN		40 kDa		unknown	1	1	1
771	TRUE	Empty	Heat shock 70 kDa protein 4 OS=Homo sapiens OX=9606 GN=HSPA4 PE=1 SV=4	HSP74_HUMAN		94 kDa	TRUE	unknown	2	3	1
772	TRUE	Empty	Neutral cholesterol ester hydrolase 1 OS=Homo sapiens OX=9606 GN=NCEH1 PE=1 SV=3	NCEH1_HUMAN		46 kDa		unknown	3	4	2
773	TRUE	Empty	39S ribosomal protein L12, mitochondrial OS=Homo sapiens OX=9606 GN=MRPL12 PE=1 SV=2	RM12_HUMAN		21 kDa		unknown	2	2	1
774	TRUE	Empty	Small nuclear ribonucleoprotein-associated protein N OS=Homo sapiens OX=9606 GN=SNRPN PE=1 SV=1	RSMN_HUMAN		25 kDa		unknown	1	1	0
775	TRUE	Empty	Filamin-A OS=Homo sapiens OX=9606 GN=FLNA PE=1 SV=4	FLNA_HUMAN		281 kDa	TRUE	unknown	1	6	1
776	TRUE	Empty	Polynucleotide 5'-hydroxyl-kinase NOL9 OS=Homo sapiens OX=9606 GN=NOL9 PE=1 SV=1	NOL9_HUMAN		79 kDa		unknown	1	2	7
777	TRUE	Empty	Sterol-4-alpha-carboxylate 3-dehydrogenase, decarboxylating OS=Homo sapiens OX=9606 GN=NSDHL PE=1 SV=2	NSDHL_HUMAN		42 kDa		unknown	1	1	0
778	TRUE	Empty	DNA damage-binding protein 2 OS=Homo sapiens OX=9606 GN=DDB2 PE=1 SV=1	DDB2_HUMAN		48 kDa		unknown	1	2	0
779	TRUE	Empty	Probable rRNA-processing protein EBP2 OS=Homo sapiens OX=9606 GN=EBNA1BP2 PE=1 SV=2	EBP2_HUMAN		35 kDa		unknown	0	4	5
780	TRUE	Empty	Protein transport protein Sec24C OS=Homo sapiens OX=9606 GN=SEC24C PE=1 SV=3	SC24C_HUMAN		118 kDa		unknown	4	6	0
781	TRUE	Empty	RNA-binding protein 28 OS=Homo sapiens OX=9606 GN=RBM28 PE=1 SV=3	RBM28_HUMAN		86 kDa		unknown	0	3	5
782	TRUE	Empty	PDZ and LIM domain protein 1 OS=Homo sapiens OX=9606 GN=PDLIM1 PE=1 SV=4	PDLI1_HUMAN		36 kDa		unknown	3	4	0
783	TRUE	Empty	Ribosome biogenesis regulatory protein homolog OS=Homo sapiens OX=9606 GN=RRS1 PE=1 SV=2	RRS1_HUMAN		41 kDa		unknown	0	1	7
784	TRUE	Empty	AP-3 complex subunit beta-1 OS=Homo sapiens OX=9606 GN=AP3B1 PE=1 SV=3	AP3B1_HUMAN		121 kDa		unknown	0	0	4
785	TRUE	Empty	Galectin-3-binding protein OS=Homo sapiens OX=9606 GN=LGALS3BP PE=1 SV=1	LG3BP_HUMAN		65 kDa		unknown	5	4	4
786	TRUE	Empty	Phosphatidylethanolamine-binding protein 1 OS=Homo sapiens OX=9606 GN=PEBP1 PE=1 SV=3	PEBP1_HUMAN		21 kDa		unknown	3	3	3
787	TRUE	Empty	Nucleoporin SEH1 OS=Homo sapiens OX=9606 GN=SEH1L PE=1 SV=3	SEH1_HUMAN		40 kDa		unknown	5	3	3
788	TRUE	Empty	Transmembrane protein 33 OS=Homo sapiens OX=9606 GN=TMEM33 PE=1 SV=2	TMM33_HUMAN		28 kDa		unknown	3	3	3
789	TRUE	Empty	Hsc70-interacting protein OS=Homo sapiens OX=9606 GN=ST13 PE=1 SV=2	F10A1_HUMAN (+1)		41 kDa		unknown	2	2	4
790	TRUE	Empty	Rho-related GTP-binding protein RhoG OS=Homo sapiens OX=9606 GN=RHOG PE=1 SV=1	RHOG_HUMAN		21 kDa	TRUE	unknown	3	3	4
791	TRUE	Empty	28S ribosomal protein S17, mitochondrial OS=Homo sapiens OX=9606 GN=MRPS17 PE=1 SV=1	RT17_HUMAN		15 kDa		unknown	3	3	5
792	TRUE	Empty	Transmembrane protein 43 OS=Homo sapiens OX=9606 GN=TMEM43 PE=1 SV=1	TMM43_HUMAN		45 kDa		unknown	4	3	3
793	TRUE	Empty	CD166 antigen OS=Homo sapiens OX=9606 GN=ALCAM PE=1 SV=2	CD166_HUMAN		65 kDa		unknown	3	3	2
794	TRUE	Empty	Cytochrome c oxidase subunit 4 isoform 1, mitochondrial OS=Homo sapiens OX=9606 GN=COX4I1 PE=1 SV=1	COX41_HUMAN		20 kDa		unknown	2	3	2
795	TRUE	Empty	Cytoplasmic dynein 1 light intermediate chain 2 OS=Homo sapiens OX=9606 GN=DYNC1LI2 PE=1 SV=1	DC1L2_HUMAN		54 kDa	TRUE	unknown	3	1	3
796	TRUE	Empty	Protein TFG OS=Homo sapiens OX=9606 GN=TFG PE=1 SV=2	TFG_HUMAN		43 kDa		unknown	2	2	5
797	TRUE	Empty	Mitochondrial-processing peptidase subunit beta OS=Homo sapiens OX=9606 GN=PMPCB PE=1 SV=2	MPPB_HUMAN		54 kDa	TRUE	unknown	3	5	3
798	TRUE	Empty	Serine/arginine-rich splicing factor 5 OS=Homo sapiens OX=9606 GN=SRSF5 PE=1 SV=1	SRSF5_HUMAN		31 kDa	TRUE	unknown	2	4	4
799	TRUE	Empty	GrpE protein homolog 1, mitochondrial OS=Homo sapiens OX=9606 GN=GRPEL1 PE=1 SV=2	GRPE1_HUMAN		24 kDa		unknown	2	3	2
800	TRUE	Empty	UAP56-interacting factor OS=Homo sapiens OX=9606 GN=FYTTD1 PE=1 SV=3	UIF_HUMAN		36 kDa		unknown	2	1	2
801	TRUE	Empty	Ras-related protein Rab-38 OS=Homo sapiens OX=9606 GN=RAB38 PE=1 SV=1	RAB38_HUMAN		24 kDa	TRUE	unknown	3	3	1
802	TRUE	Empty	RNA-binding protein 25 OS=Homo sapiens OX=9606 GN=RBM25 PE=1 SV=3	RBM25_HUMAN		100 kDa		unknown	4	3	1
803	TRUE	Empty	Alpha-2-HS-glycoprotein OS=Homo sapiens OX=9606 GN=AHSG PE=1 SV=2	FETUA_HUMAN		39 kDa		unknown	2	1	1
804	TRUE	Empty	Protein NipSnap homolog 2 OS=Homo sapiens OX=9606 GN=NIPSNAP2 PE=1 SV=1	NIPS2_HUMAN		34 kDa	TRUE	unknown	4	2	2
805	TRUE	Empty	DnaJ homolog subfamily A member 2 OS=Homo sapiens OX=9606 GN=DNAJA2 PE=1 SV=1	DNJA2_HUMAN		46 kDa		unknown	2	2	1
806	TRUE	Empty	Eukaryotic translation initiation factor 3 subunit F OS=Homo sapiens OX=9606 GN=EIF3F PE=1 SV=1	EIF3F_HUMAN		38 kDa		unknown	2	3	1
807	TRUE	Empty	28S ribosomal protein S7, mitochondrial OS=Homo sapiens OX=9606 GN=MRPS7 PE=1 SV=2	RT07_HUMAN		28 kDa		unknown	1	0	5
808	TRUE	Empty	Tyrosine--tRNA ligase, cytoplasmic OS=Homo sapiens OX=9606 GN=YARS1 PE=1 SV=4	SYYC_HUMAN		59 kDa		unknown	3	1	3
809	TRUE	Empty	N-acylneuraminate cytidylyltransferase OS=Homo sapiens OX=9606 GN=CMAS PE=1 SV=2	NEUA_HUMAN		48 kDa		unknown	4	5	1
810	TRUE	Empty	Histone H2A type 1-B/E OS=Homo sapiens OX=9606 GN=H2AC4 PE=1 SV=2	H2A1B_HUMAN (+1)		14 kDa	TRUE	unknown	9	11	22
811	TRUE	Empty	BAG family molecular chaperone regulator 2 OS=Homo sapiens OX=9606 GN=BAG2 PE=1 SV=1	BAG2_HUMAN		24 kDa		unknown	1	0	3
812	TRUE	Empty	Lon protease homolog, mitochondrial OS=Homo sapiens OX=9606 GN=LONP1 PE=1 SV=2	LONM_HUMAN		106 kDa		unknown	3	4	1
813	TRUE	Empty	Sodium/potassium-transporting ATPase subunit beta-3 OS=Homo sapiens OX=9606 GN=ATP1B3 PE=1 SV=1	AT1B3_HUMAN		32 kDa		unknown	3	4	2
814	TRUE	Empty	Cell division control protein 42 homolog OS=Homo sapiens OX=9606 GN=CDC42 PE=1 SV=2	CDC42_HUMAN		21 kDa	TRUE	unknown	2	3	1
815	TRUE	Empty	Long-chain-fatty-acid--CoA ligase 4 OS=Homo sapiens OX=9606 GN=ACSL4 PE=1 SV=2	ACSL4_HUMAN		79 kDa	TRUE	unknown	4	5	4
816	TRUE	Empty	Putative oxidoreductase GLYR1 OS=Homo sapiens OX=9606 GN=GLYR1 PE=1 SV=4	GLYR1_HUMAN		61 kDa		unknown	0	4	2
817	TRUE	Empty	BTB/POZ domain-containing protein 2 OS=Homo sapiens OX=9606 GN=BTBD2 PE=1 SV=1	BTBD2_HUMAN		56 kDa		unknown	4	0	6
818	TRUE	Empty	Ras-related protein Rab-1B OS=Homo sapiens OX=9606 GN=RAB1B PE=1 SV=1	RAB1B_HUMAN		22 kDa	TRUE	unknown	10	11	0
819	TRUE	Empty	ADP-dependent glucokinase OS=Homo sapiens OX=9606 GN=ADPGK PE=1 SV=1	ADPGK_HUMAN		54 kDa		unknown	6	5	0
820	TRUE	Empty	60S ribosomal protein L34 OS=Homo sapiens OX=9606 GN=RPL34 PE=1 SV=3	RL34_HUMAN		13 kDa		unknown	0	1	9
821	TRUE	Empty	Aspartate--tRNA ligase, mitochondrial OS=Homo sapiens OX=9606 GN=DARS2 PE=1 SV=1	SYDM_HUMAN		74 kDa		unknown	2	3	0
822	TRUE	Empty	39S ribosomal protein L9, mitochondrial OS=Homo sapiens OX=9606 GN=MRPL9 PE=1 SV=2	RM09_HUMAN		30 kDa		unknown	6	3	0
823	TRUE	Empty	DNA repair protein XRCC1 OS=Homo sapiens OX=9606 GN=XRCC1 PE=1 SV=2	XRCC1_HUMAN		69 kDa		unknown	0	2	5
824	TRUE	Empty	Tubulin alpha-4A chain OS=Homo sapiens OX=9606 GN=TUBA4A PE=1 SV=1	TBA4A_HUMAN		50 kDa	TRUE	unknown	45	45	68
825	TRUE	Empty	Inorganic pyrophosphatase OS=Homo sapiens OX=9606 GN=PPA1 PE=1 SV=2	IPYR_HUMAN		33 kDa		unknown	3	5	3
826	TRUE	Empty	28S ribosomal protein S11, mitochondrial OS=Homo sapiens OX=9606 GN=MRPS11 PE=1 SV=2	RT11_HUMAN		21 kDa		unknown	6	2	3
827	TRUE	Empty	Translocon-associated protein subunit delta OS=Homo sapiens OX=9606 GN=SSR4 PE=1 SV=1	SSRD_HUMAN		19 kDa		unknown	2	4	2
828	TRUE	Empty	Lupus La protein OS=Homo sapiens OX=9606 GN=SSB PE=1 SV=2	LA_HUMAN		47 kDa		unknown	2	3	2
829	TRUE	Empty	Catalase OS=Homo sapiens OX=9606 GN=CAT PE=1 SV=3	CATA_HUMAN		60 kDa		unknown	3	3	3
830	TRUE	Empty	NADH dehydrogenase [ubiquinone] iron-sulfur protein 3, mitochondrial OS=Homo sapiens OX=9606 GN=NDUFS3 PE=1 SV=1	NDUS3_HUMAN		30 kDa		unknown	2	3	2
831	TRUE	Empty	Proteasome subunit beta type-6 OS=Homo sapiens OX=9606 GN=PSMB6 PE=1 SV=4	PSB6_HUMAN		25 kDa		unknown	2	4	2
832	TRUE	Empty	Probable ATP-dependent RNA helicase DDX6 OS=Homo sapiens OX=9606 GN=DDX6 PE=1 SV=2	DDX6_HUMAN		54 kDa		unknown	3	2	3
833	TRUE	Empty	L-2-hydroxyglutarate dehydrogenase, mitochondrial OS=Homo sapiens OX=9606 GN=L2HGDH PE=1 SV=3	L2HDH_HUMAN		50 kDa		unknown	2	3	1
834	TRUE	Empty	Eukaryotic translation initiation factor 3 subunit J OS=Homo sapiens OX=9606 GN=EIF3J PE=1 SV=2	EIF3J_HUMAN		29 kDa		unknown	3	3	1
835	TRUE	Empty	CD276 antigen OS=Homo sapiens OX=9606 GN=CD276 PE=1 SV=1	CD276_HUMAN		57 kDa		unknown	4	3	1
836	TRUE	Empty	Nuclear pore complex protein Nup133 OS=Homo sapiens OX=9606 GN=NUP133 PE=1 SV=2	NU133_HUMAN		129 kDa		unknown	2	1	2
837	TRUE	Empty	Copine-3 OS=Homo sapiens OX=9606 GN=CPNE3 PE=1 SV=1	CPNE3_HUMAN		60 kDa		unknown	3	2	1
838	TRUE	Empty	ATP-binding cassette sub-family F member 2 OS=Homo sapiens OX=9606 GN=ABCF2 PE=1 SV=2	ABCF2_HUMAN		71 kDa		unknown	1	1	1
839	TRUE	Empty	Translocation protein SEC63 homolog OS=Homo sapiens OX=9606 GN=SEC63 PE=1 SV=2	SEC63_HUMAN		88 kDa		unknown	4	3	1
840	TRUE	Empty	26S proteasome non-ATPase regulatory subunit 13 OS=Homo sapiens OX=9606 GN=PSMD13 PE=1 SV=2	PSD13_HUMAN		43 kDa		unknown	3	0	1
841	TRUE	Empty	Catenin beta-1 OS=Homo sapiens OX=9606 GN=CTNNB1 PE=1 SV=1	CTNB1_HUMAN		85 kDa	TRUE	unknown	0	5	8
842	TRUE	Empty	Fermitin family homolog 1 OS=Homo sapiens OX=9606 GN=FERMT1 PE=1 SV=1	FERM1_HUMAN		77 kDa		unknown	1	3	1
843	TRUE	Empty	Keratin, type II cytoskeletal 80 OS=Homo sapiens OX=9606 GN=KRT80 PE=1 SV=2	K2C80_HUMAN		51 kDa	TRUE	unknown	0	5	6
844	TRUE	Empty	Caveolae-associated protein 3 OS=Homo sapiens OX=9606 GN=CAVIN3 PE=1 SV=3	CAVN3_HUMAN		28 kDa		unknown	5	4	1
845	TRUE	Empty	28S ribosomal protein S15, mitochondrial OS=Homo sapiens OX=9606 GN=MRPS15 PE=1 SV=1	RT15_HUMAN		30 kDa		unknown	1	2	3
846	TRUE	Empty	NAD-dependent malic enzyme, mitochondrial OS=Homo sapiens OX=9606 GN=ME2 PE=1 SV=1	MAOM_HUMAN		65 kDa		unknown	3	4	1
847	TRUE	Empty	Phosphatidylinositol transfer protein beta isoform OS=Homo sapiens OX=9606 GN=PITPNB PE=1 SV=2	PIPNB_HUMAN		32 kDa		unknown	3	2	2
848	TRUE	Empty	Integrin alpha-3 OS=Homo sapiens OX=9606 GN=ITGA3 PE=1 SV=5	ITA3_HUMAN		117 kDa		unknown	1	2	1
849	TRUE	Empty	Nucleolar and coiled-body phosphoprotein 1 OS=Homo sapiens OX=9606 GN=NOLC1 PE=1 SV=2	NOLC1_HUMAN		74 kDa		unknown	0	1	3
850	TRUE	Empty	Ornithine aminotransferase, mitochondrial OS=Homo sapiens OX=9606 GN=OAT PE=1 SV=1	OAT_HUMAN		49 kDa		unknown	4	2	0
851	TRUE	Empty	Interleukin-1 receptor-associated kinase 1 OS=Homo sapiens OX=9606 GN=IRAK1 PE=1 SV=2	IRAK1_HUMAN		77 kDa		unknown	5	0	4
852	TRUE	Empty	Peptidyl-prolyl cis-trans isomerase F, mitochondrial OS=Homo sapiens OX=9606 GN=PPIF PE=1 SV=1	PPIF_HUMAN		22 kDa		unknown	3	3	0
853	TRUE	Empty	Leydig cell tumor 10 kDa protein homolog OS=Homo sapiens OX=9606 GN=C19orf53 PE=1 SV=1	L10K_HUMAN		11 kDa		unknown	1	0	0
854	TRUE	Empty	Splicing factor 45 OS=Homo sapiens OX=9606 GN=RBM17 PE=1 SV=1	SPF45_HUMAN		45 kDa		unknown	7	0	0
855	TRUE	Empty	Transducin beta-like protein 3 OS=Homo sapiens OX=9606 GN=TBL3 PE=1 SV=2	TBL3_HUMAN		89 kDa		unknown	0	1	4
856	TRUE	Empty	Serine/arginine-rich splicing factor 2 OS=Homo sapiens OX=9606 GN=SRSF2 PE=1 SV=4	SRSF2_HUMAN		25 kDa		unknown	2	2	3
857	TRUE	Empty	ELAV-like protein 1 OS=Homo sapiens OX=9606 GN=ELAVL1 PE=1 SV=2	ELAV1_HUMAN		36 kDa		unknown	3	2	3
858	TRUE	Empty	Heterogeneous nuclear ribonucleoprotein H2 OS=Homo sapiens OX=9606 GN=HNRNPH2 PE=1 SV=1	HNRH2_HUMAN		49 kDa	TRUE	unknown	13	15	10
859	TRUE	Empty	Cytochrome c1, heme protein, mitochondrial OS=Homo sapiens OX=9606 GN=CYC1 PE=1 SV=3	CY1_HUMAN		35 kDa		unknown	2	3	3
860	TRUE	Empty	Fructose-bisphosphate aldolase C OS=Homo sapiens OX=9606 GN=ALDOC PE=1 SV=2	ALDOC_HUMAN		39 kDa	TRUE	unknown	4	4	4
861	TRUE	Empty	Cytochrome b5 OS=Homo sapiens OX=9606 GN=CYB5A PE=1 SV=2	CYB5_HUMAN		15 kDa		unknown	2	3	1
862	TRUE	Empty	2,4-dienoyl-CoA reductase [(3E)-enoyl-CoA-producing], mitochondrial OS=Homo sapiens OX=9606 GN=DECR1 PE=1 SV=1	DECR_HUMAN		36 kDa		unknown	1	2	1
863	TRUE	Empty	Peptidyl-tRNA hydrolase 2, mitochondrial OS=Homo sapiens OX=9606 GN=PTRH2 PE=1 SV=1	PTH2_HUMAN		19 kDa		unknown	2	2	1
864	TRUE	Empty	Far upstream element-binding protein 2 OS=Homo sapiens OX=9606 GN=KHSRP PE=1 SV=4	FUBP2_HUMAN		73 kDa	TRUE	unknown	3	3	1
865	TRUE	Empty	26S proteasome non-ATPase regulatory subunit 3 OS=Homo sapiens OX=9606 GN=PSMD3 PE=1 SV=2	PSMD3_HUMAN		61 kDa		unknown	3	2	1
866	TRUE	Empty	Regulator of nonsense transcripts 1 OS=Homo sapiens OX=9606 GN=UPF1 PE=1 SV=2	RENT1_HUMAN		124 kDa		unknown	2	2	1
867	TRUE	Empty	Tumor protein D54 OS=Homo sapiens OX=9606 GN=TPD52L2 PE=1 SV=2	TPD54_HUMAN		22 kDa		unknown	3	2	2
868	TRUE	Empty	FAS-associated factor 2 OS=Homo sapiens OX=9606 GN=FAF2 PE=1 SV=2	FAF2_HUMAN		53 kDa		unknown	2	1	2
869	TRUE	Empty	Splicing factor U2AF 65 kDa subunit OS=Homo sapiens OX=9606 GN=U2AF2 PE=1 SV=4	U2AF2_HUMAN		54 kDa		unknown	3	2	2
870	TRUE	Empty	Parkinson disease protein 7 OS=Homo sapiens OX=9606 GN=PARK7 PE=1 SV=2	PARK7_HUMAN		20 kDa		unknown	3	1	1
871	TRUE	Empty	CD59 glycoprotein OS=Homo sapiens OX=9606 GN=CD59 PE=1 SV=1	CD59_HUMAN		14 kDa		unknown	2	2	2
872	TRUE	Empty	Cleft lip and palate transmembrane protein 1 OS=Homo sapiens OX=9606 GN=CLPTM1 PE=1 SV=1	CLPT1_HUMAN		76 kDa		unknown	1	1	1
873	TRUE	Empty	Chromatin target of PRMT1 protein OS=Homo sapiens OX=9606 GN=CHTOP PE=1 SV=2	CHTOP_HUMAN		26 kDa		unknown	2	2	3
874	TRUE	Empty	Protein S100-A10 OS=Homo sapiens OX=9606 GN=S100A10 PE=1 SV=2	S10AA_HUMAN		11 kDa		unknown	4	2	2
875	TRUE	Empty	THO complex subunit 4 OS=Homo sapiens OX=9606 GN=ALYREF PE=1 SV=3	THOC4_HUMAN		27 kDa		unknown	3	4	2
876	TRUE	Empty	28S ribosomal protein S31, mitochondrial OS=Homo sapiens OX=9606 GN=MRPS31 PE=1 SV=3	RT31_HUMAN		45 kDa		unknown	1	1	2
877	TRUE	Empty	Transmembrane emp24 domain-containing protein 7 OS=Homo sapiens OX=9606 GN=TMED7 PE=1 SV=2	TMED7_HUMAN		25 kDa		unknown	2	4	1
878	TRUE	Empty	ATP-binding cassette sub-family F member 1 OS=Homo sapiens OX=9606 GN=ABCF1 PE=1 SV=2	ABCF1_HUMAN		96 kDa		unknown	1	3	0
879	TRUE	Empty	Nucleosome assembly protein 1-like 4 OS=Homo sapiens OX=9606 GN=NAP1L4 PE=1 SV=1	NP1L4_HUMAN		43 kDa		unknown	3	4	1
880	TRUE	Empty	EF-hand domain-containing protein D2 OS=Homo sapiens OX=9606 GN=EFHD2 PE=1 SV=1	EFHD2_HUMAN		27 kDa		unknown	1	2	0
881	TRUE	Empty	26S proteasome regulatory subunit 4 OS=Homo sapiens OX=9606 GN=PSMC1 PE=1 SV=1	PRS4_HUMAN		49 kDa	TRUE	unknown	3	0	0
882	TRUE	Empty	RNA exonuclease 4 OS=Homo sapiens OX=9606 GN=REXO4 PE=1 SV=2	REXO4_HUMAN		47 kDa		unknown	3	1	0
883	TRUE	Empty	Ribosome biogenesis protein BRX1 homolog OS=Homo sapiens OX=9606 GN=BRIX1 PE=1 SV=2	BRX1_HUMAN		41 kDa		unknown	0	1	2
884	TRUE	Empty	Tricarboxylate transport protein, mitochondrial OS=Homo sapiens OX=9606 GN=SLC25A1 PE=1 SV=2	TXTP_HUMAN		34 kDa		unknown	0	2	0
885	TRUE	Empty	Mitochondrial-processing peptidase subunit alpha OS=Homo sapiens OX=9606 GN=PMPCA PE=1 SV=2	MPPA_HUMAN		58 kDa		unknown	1	3	0
886	TRUE	Empty	Protein piccolo OS=Homo sapiens OX=9606 GN=PCLO PE=1 SV=5	PCLO_HUMAN		561 kDa		unknown	1	0	1
887	TRUE	Empty	Pyruvate dehydrogenase E1 component subunit beta, mitochondrial OS=Homo sapiens OX=9606 GN=PDHB PE=1 SV=3	ODPB_HUMAN		39 kDa		unknown	2	3	0
888	TRUE	Empty	Splicing factor 3A subunit 1 OS=Homo sapiens OX=9606 GN=SF3A1 PE=1 SV=1	SF3A1_HUMAN		89 kDa		unknown	2	0	1
889	TRUE	Empty	WD repeat-containing protein 5 OS=Homo sapiens OX=9606 GN=WDR5 PE=1 SV=1	WDR5_HUMAN		37 kDa		unknown	1	0	5
890	TRUE	Empty	HIV Tat-specific factor 1 OS=Homo sapiens OX=9606 GN=HTATSF1 PE=1 SV=1	HTSF1_HUMAN		86 kDa		unknown	0	1	6
891	TRUE	Empty	Protein US8.5 OS=Human herpesvirus 2 (strain HG52) OX=10315 GN=US8.5 PE=3 SV=1	US8A_HHV2H		15 kDa		unknown	2	0	1
892	TRUE	Empty	Regulator of chromosome condensation OS=Homo sapiens OX=9606 GN=RCC1 PE=1 SV=1	RCC1_HUMAN		45 kDa		unknown	4	4	0
893	TRUE	Empty	Perilipin-3 OS=Homo sapiens OX=9606 GN=PLIN3 PE=1 SV=3	PLIN3_HUMAN		47 kDa		unknown	3	3	0
894	TRUE	Empty	Y-box-binding protein 3 OS=Homo sapiens OX=9606 GN=YBX3 PE=1 SV=4	YBOX3_HUMAN		40 kDa	TRUE	unknown	9	0	4
895	TRUE	Empty	DNA ligase 3 OS=Homo sapiens OX=9606 GN=LIG3 PE=1 SV=2	DNLI3_HUMAN		113 kDa		unknown	0	1	2
896	TRUE	Empty	Core histone macro-H2A.2 OS=Homo sapiens OX=9606 GN=MACROH2A2 PE=1 SV=3	H2AW_HUMAN		40 kDa	TRUE	unknown	0	0	8
897	TRUE	Empty	Actin-related protein 2/3 complex subunit 1B OS=Homo sapiens OX=9606 GN=ARPC1B PE=1 SV=3	ARC1B_HUMAN		41 kDa		unknown	3	4	2
898	TRUE	Empty	Protein NipSnap homolog 1 OS=Homo sapiens OX=9606 GN=NIPSNAP1 PE=1 SV=1	NIPS1_HUMAN		33 kDa	TRUE	unknown	4	3	2
899	TRUE	Empty	Scaffold attachment factor B1 OS=Homo sapiens OX=9606 GN=SAFB PE=1 SV=4	SAFB1_HUMAN		103 kDa	TRUE	unknown	8	4	4
900	TRUE	Empty	Proteolipid protein 2 OS=Homo sapiens OX=9606 GN=PLP2 PE=1 SV=1	PLP2_HUMAN		17 kDa		unknown	2	3	2
901	TRUE	Empty	Inverted formin-2 OS=Homo sapiens OX=9606 GN=INF2 PE=1 SV=2	INF2_HUMAN		136 kDa		unknown	2	2	2
902	TRUE	Empty	39S ribosomal protein L22, mitochondrial OS=Homo sapiens OX=9606 GN=MRPL22 PE=1 SV=1	RM22_HUMAN		24 kDa		unknown	4	1	2
903	TRUE	Empty	Aspartyl/asparaginyl beta-hydroxylase OS=Homo sapiens OX=9606 GN=ASPH PE=1 SV=3	ASPH_HUMAN		86 kDa		unknown	1	2	1
904	TRUE	Empty	Ubiquitin thioesterase OTUB1 OS=Homo sapiens OX=9606 GN=OTUB1 PE=1 SV=2	OTUB1_HUMAN		31 kDa		unknown	2	5	1
905	TRUE	Empty	Histone deacetylase 1 OS=Homo sapiens OX=9606 GN=HDAC1 PE=1 SV=1	HDAC1_HUMAN		55 kDa	TRUE	unknown	7	3	4
906	TRUE	Empty	Double-strand break repair protein MRE11 OS=Homo sapiens OX=9606 GN=MRE11 PE=1 SV=3	MRE11_HUMAN		81 kDa		unknown	1	2	4
907	TRUE	Empty	28S ribosomal protein S9, mitochondrial OS=Homo sapiens OX=9606 GN=MRPS9 PE=1 SV=2	RT09_HUMAN		46 kDa		unknown	1	2	2
908	TRUE	Empty	Coatomer subunit delta OS=Homo sapiens OX=9606 GN=ARCN1 PE=1 SV=1	COPD_HUMAN		57 kDa		unknown	1	1	3
909	TRUE	Empty	Transportin-1 OS=Homo sapiens OX=9606 GN=TNPO1 PE=1 SV=2	TNPO1_HUMAN		102 kDa		unknown	1	2	2
910	TRUE	Empty	Malate dehydrogenase, cytoplasmic OS=Homo sapiens OX=9606 GN=MDH1 PE=1 SV=4	MDHC_HUMAN		36 kDa		unknown	2	4	1
911	TRUE	Empty	Envelope glycoprotein B OS=Herpes simplex virus type 2 (strain SA8) OX=10316 GN=gB PE=3 SV=1	GB_HSV2S		98 kDa	TRUE	unknown	23	19	15
912	TRUE	Empty	Stromal interaction molecule 1 OS=Homo sapiens OX=9606 GN=STIM1 PE=1 SV=3	STIM1_HUMAN		77 kDa		unknown	1	1	1
913	TRUE	Empty	Acyl-coenzyme A thioesterase 8 OS=Homo sapiens OX=9606 GN=ACOT8 PE=1 SV=1	ACOT8_HUMAN		36 kDa		unknown	2	1	1
914	TRUE	Empty	40S ribosomal protein S12 OS=Homo sapiens OX=9606 GN=RPS12 PE=1 SV=3	RS12_HUMAN		15 kDa		unknown	1	0	3
915	TRUE	Empty	Tripartite terminase subunit 2 OS=Human herpesvirus 2 (strain HG52) OX=10315 GN=TRM2 PE=3 SV=1	TRM2_HHV2H		14 kDa		unknown	2	0	2
916	TRUE	Empty	Pyruvate dehydrogenase E1 component subunit alpha, somatic form, mitochondrial OS=Homo sapiens OX=9606 GN=PDHA1 PE=1 SV=3	ODPA_HUMAN		43 kDa		unknown	1	3	1
917	TRUE	Empty	Reticulon-3 OS=Homo sapiens OX=9606 GN=RTN3 PE=1 SV=2	RTN3_HUMAN		113 kDa		unknown	0	2	2
918	TRUE	Empty	Aminoacyl tRNA synthase complex-interacting multifunctional protein 2 OS=Homo sapiens OX=9606 GN=AIMP2 PE=1 SV=2	AIMP2_HUMAN		35 kDa		unknown	4	4	2
919	TRUE	Empty	Nucleosome assembly protein 1-like 1 OS=Homo sapiens OX=9606 GN=NAP1L1 PE=1 SV=1	NP1L1_HUMAN		45 kDa		unknown	3	2	3
920	TRUE	Empty	Small nuclear ribonucleoprotein Sm D3 OS=Homo sapiens OX=9606 GN=SNRPD3 PE=1 SV=1	SMD3_HUMAN		14 kDa		unknown	2	3	1
921	TRUE	Empty	Signal recognition particle 14 kDa protein OS=Homo sapiens OX=9606 GN=SRP14 PE=1 SV=2	SRP14_HUMAN		15 kDa		unknown	3	1	1
922	TRUE	Empty	Peptidyl-prolyl cis-trans isomerase FKBP3 OS=Homo sapiens OX=9606 GN=FKBP3 PE=1 SV=1	FKBP3_HUMAN		25 kDa		unknown	2	1	1
923	TRUE	Empty	39S ribosomal protein L46, mitochondrial OS=Homo sapiens OX=9606 GN=MRPL46 PE=1 SV=1	RM46_HUMAN		32 kDa		unknown	4	2	0
924	TRUE	Empty	Haloacid dehalogenase-like hydrolase domain-containing 5 OS=Homo sapiens OX=9606 GN=HDHD5 PE=1 SV=1	HDHD5_HUMAN		46 kDa		unknown	1	2	0
925	TRUE	Empty	Proteasome subunit alpha type-4 OS=Homo sapiens OX=9606 GN=PSMA4 PE=1 SV=1	PSA4_HUMAN		29 kDa		unknown	2	4	0
926	TRUE	Empty	DNA mismatch repair protein Msh2 OS=Homo sapiens OX=9606 GN=MSH2 PE=1 SV=1	MSH2_HUMAN		105 kDa		unknown	1	0	1
927	TRUE	Empty	Ras-related protein Rab-18 OS=Homo sapiens OX=9606 GN=RAB18 PE=1 SV=1	RAB18_HUMAN		23 kDa		unknown	2	2	0
928	TRUE	Empty	Actin-related protein 2 OS=Homo sapiens OX=9606 GN=ACTR2 PE=1 SV=1	ARP2_HUMAN		45 kDa		unknown	1	1	0
929	TRUE	Empty	Glutaminase kidney isoform, mitochondrial OS=Homo sapiens OX=9606 GN=GLS PE=1 SV=1	GLSK_HUMAN		73 kDa		unknown	2	2	0
930	TRUE	Empty	Hexokinase-2 OS=Homo sapiens OX=9606 GN=HK2 PE=1 SV=2	HXK2_HUMAN		102 kDa	TRUE	unknown	2	1	0
931	TRUE	Empty	Adenylate kinase 4, mitochondrial OS=Homo sapiens OX=9606 GN=AK4 PE=1 SV=1	KAD4_HUMAN		25 kDa		unknown	3	3	0
932	TRUE	Empty	Isocitrate dehydrogenase [NADP], mitochondrial OS=Homo sapiens OX=9606 GN=IDH2 PE=1 SV=2	IDHP_HUMAN		51 kDa		unknown	2	4	0
933	TRUE	Empty	Structural maintenance of chromosomes protein 3 OS=Homo sapiens OX=9606 GN=SMC3 PE=1 SV=2	SMC3_HUMAN		142 kDa		unknown	2	3	0
934	TRUE	Empty	Holocytochrome c-type synthase OS=Homo sapiens OX=9606 GN=HCCS PE=1 SV=1	CCHL_HUMAN		31 kDa		unknown	1	1	0
935	TRUE	Empty	Proteasome subunit alpha type-1 OS=Homo sapiens OX=9606 GN=PSMA1 PE=1 SV=1	PSA1_HUMAN		30 kDa		unknown	2	1	0
936	TRUE	Empty	Amine oxidase [flavin-containing] A OS=Homo sapiens OX=9606 GN=MAOA PE=1 SV=1	AOFA_HUMAN		60 kDa		unknown	2	3	0
937	TRUE	Empty	Early endosome antigen 1 OS=Homo sapiens OX=9606 GN=EEA1 PE=1 SV=2	EEA1_HUMAN		162 kDa		unknown	4	1	0
938	TRUE	Empty	Cyclin-dependent kinase 11A OS=Homo sapiens OX=9606 GN=CDK11A PE=1 SV=4	CD11A_HUMAN (+1)		91 kDa		unknown	0	0	5
939	TRUE	Empty	Small nuclear ribonucleoprotein Sm D2 OS=Homo sapiens OX=9606 GN=SNRPD2 PE=1 SV=1	SMD2_HUMAN		14 kDa		unknown	2	3	3
940	TRUE	Empty	DNA-(apurinic or apyrimidinic site) endonuclease OS=Homo sapiens OX=9606 GN=APEX1 PE=1 SV=2	APEX1_HUMAN		36 kDa		unknown	2	3	2
941	TRUE	Empty	60S ribosomal protein L29 OS=Homo sapiens OX=9606 GN=RPL29 PE=1 SV=2	RL29_HUMAN		18 kDa		unknown	2	2	3
942	TRUE	Empty	GTP-binding protein SAR1a OS=Homo sapiens OX=9606 GN=SAR1A PE=1 SV=1	SAR1A_HUMAN		22 kDa		unknown	2	2	3
943	TRUE	Empty	Nicotinamide phosphoribosyltransferase OS=Homo sapiens OX=9606 GN=NAMPT PE=1 SV=1	NAMPT_HUMAN		56 kDa		unknown	2	2	2
944	TRUE	Empty	Histone H2AX OS=Homo sapiens OX=9606 GN=H2AX PE=1 SV=2	H2AX_HUMAN		15 kDa	TRUE	unknown	6	6	13
945	TRUE	Empty	Envelope glycoprotein K OS=Human herpesvirus 2 (strain HG52) OX=10315 GN=gK PE=3 SV=3	GK_HHV2H		37 kDa		unknown	1	3	1
946	TRUE	Empty	ATP synthase subunit delta, mitochondrial OS=Homo sapiens OX=9606 GN=ATP5F1D PE=1 SV=2	ATPD_HUMAN		17 kDa		unknown	1	3	3
947	TRUE	Empty	Nascent polypeptide-associated complex subunit alpha, muscle-specific form OS=Homo sapiens OX=9606 GN=NACA PE=1 SV=1	NACAM_HUMAN		205 kDa		unknown	2	2	1
948	TRUE	Empty	Proteasome subunit alpha type-2 OS=Homo sapiens OX=9606 GN=PSMA2 PE=1 SV=2	PSA2_HUMAN		26 kDa		unknown	2	2	1
949	TRUE	Empty	Calcyclin-binding protein OS=Homo sapiens OX=9606 GN=CACYBP PE=1 SV=2	CYBP_HUMAN		26 kDa		unknown	1	3	1
950	TRUE	Empty	ADP-ribosylation factor 6 OS=Homo sapiens OX=9606 GN=ARF6 PE=1 SV=2	ARF6_HUMAN		20 kDa	TRUE	unknown	1	4	2
951	TRUE	Empty	26S proteasome non-ATPase regulatory subunit 11 OS=Homo sapiens OX=9606 GN=PSMD11 PE=1 SV=3	PSD11_HUMAN		47 kDa		unknown	3	1	1
952	TRUE	Empty	40S ribosomal protein S27 OS=Homo sapiens OX=9606 GN=RPS27 PE=1 SV=3	RS27_HUMAN		9 kDa		unknown	4	1	2
953	TRUE	Empty	Glutathione S-transferase omega-1 OS=Homo sapiens OX=9606 GN=GSTO1 PE=1 SV=2	GSTO1_HUMAN		28 kDa		unknown	1	2	1
954	TRUE	Empty	Cleavage and polyadenylation specificity factor subunit 3 OS=Homo sapiens OX=9606 GN=CPSF3 PE=1 SV=1	CPSF3_HUMAN		77 kDa		unknown	1	2	2
955	TRUE	Empty	Catechol O-methyltransferase OS=Homo sapiens OX=9606 GN=COMT PE=1 SV=2	COMT_HUMAN		30 kDa		unknown	1	2	0
956	TRUE	Empty	Actin-related protein 2/3 complex subunit 2 OS=Homo sapiens OX=9606 GN=ARPC2 PE=1 SV=1	ARPC2_HUMAN		34 kDa		unknown	1	1	2
957	TRUE	Empty	Glutamate-rich WD repeat-containing protein 1 OS=Homo sapiens OX=9606 GN=GRWD1 PE=1 SV=1	GRWD1_HUMAN		49 kDa		unknown	3	2	2
958	TRUE	Empty	Heterogeneous nuclear ribonucleoprotein D-like OS=Homo sapiens OX=9606 GN=HNRNPDL PE=1 SV=3	HNRDL_HUMAN		46 kDa	TRUE	unknown	4	5	4
959	TRUE	Empty	Atlastin-2 OS=Homo sapiens OX=9606 GN=ATL2 PE=1 SV=2	ATLA2_HUMAN		66 kDa		unknown	0	3	1
960	TRUE	Empty	Golgi resident protein GCP60 OS=Homo sapiens OX=9606 GN=ACBD3 PE=1 SV=4	GCP60_HUMAN		61 kDa		unknown	4	3	2
961	TRUE	Empty	U4/U6 small nuclear ribonucleoprotein Prp4 OS=Homo sapiens OX=9606 GN=PRPF4 PE=1 SV=2	PRP4_HUMAN		58 kDa		unknown	2	1	3
962	TRUE	Empty	Dynein light chain 1, cytoplasmic OS=Homo sapiens OX=9606 GN=DYNLL1 PE=1 SV=1	DYL1_HUMAN		10 kDa		unknown	2	3	3
963	TRUE	Empty	Eukaryotic translation initiation factor 2 subunit 2 OS=Homo sapiens OX=9606 GN=EIF2S2 PE=1 SV=2	IF2B_HUMAN		38 kDa		unknown	2	2	1
964	TRUE	Empty	Vacuolar protein sorting-associated protein 35 OS=Homo sapiens OX=9606 GN=VPS35 PE=1 SV=2	VPS35_HUMAN		92 kDa		unknown	1	1	2
965	TRUE	Empty	Matrix metalloproteinase-14 OS=Homo sapiens OX=9606 GN=MMP14 PE=1 SV=3	MMP14_HUMAN		66 kDa	TRUE	unknown	1	1	2
966	TRUE	Empty	Importin subunit alpha-3 OS=Homo sapiens OX=9606 GN=KPNA4 PE=1 SV=1	IMA3_HUMAN		58 kDa	TRUE	unknown	2	1	1
967	TRUE	Empty	26S proteasome regulatory subunit 6A OS=Homo sapiens OX=9606 GN=PSMC3 PE=1 SV=3	PRS6A_HUMAN		49 kDa		unknown	2	4	1
968	TRUE	Empty	Retinol dehydrogenase 11 OS=Homo sapiens OX=9606 GN=RDH11 PE=1 SV=2	RDH11_HUMAN		35 kDa		unknown	5	3	0
969	TRUE	Empty	40S ribosomal protein S29 OS=Homo sapiens OX=9606 GN=RPS29 PE=1 SV=2	RS29_HUMAN		7 kDa		unknown	2	2	1
970	TRUE	Empty	60S ribosomal protein L37 OS=Homo sapiens OX=9606 GN=RPL37 PE=1 SV=2	RL37_HUMAN		11 kDa		unknown	0	0	1
971	TRUE	Empty	Protein disulfide-isomerase TMX3 OS=Homo sapiens OX=9606 GN=TMX3 PE=1 SV=2	TMX3_HUMAN		52 kDa		unknown	1	0	2
972	TRUE	Empty	Ribosome biogenesis protein WDR12 OS=Homo sapiens OX=9606 GN=WDR12 PE=1 SV=2	WDR12_HUMAN		48 kDa		unknown	1	0	0
973	TRUE	Empty	Plasminogen activator inhibitor 1 RNA-binding protein OS=Homo sapiens OX=9606 GN=SERBP1 PE=1 SV=2	PAIRB_HUMAN		45 kDa		unknown	1	2	0
974	TRUE	Empty	Sodium-coupled neutral amino acid transporter 1 OS=Homo sapiens OX=9606 GN=SLC38A1 PE=1 SV=1	S38A1_HUMAN		54 kDa		unknown	3	2	0
975	TRUE	Empty	Nucleolar protein 11 OS=Homo sapiens OX=9606 GN=NOL11 PE=1 SV=1	NOL11_HUMAN		81 kDa		unknown	0	2	3
976	TRUE	Empty	FAD-dependent oxidoreductase domain-containing protein 1 OS=Homo sapiens OX=9606 GN=FOXRED1 PE=1 SV=2	FXRD1_HUMAN		54 kDa		unknown	4	3	0
977	TRUE	Empty	GATOR complex protein MIOS OS=Homo sapiens OX=9606 GN=MIOS PE=1 SV=2	MIO_HUMAN		99 kDa		unknown	3	0	3
978	TRUE	Empty	Polyribonucleotide nucleotidyltransferase 1, mitochondrial OS=Homo sapiens OX=9606 GN=PNPT1 PE=1 SV=2	PNPT1_HUMAN		86 kDa		unknown	1	2	0
979	TRUE	Empty	Ras-related protein Rab-35 OS=Homo sapiens OX=9606 GN=RAB35 PE=1 SV=1	RAB35_HUMAN		23 kDa	TRUE	unknown	7	5	0
980	TRUE	Empty	26S proteasome regulatory subunit 6B OS=Homo sapiens OX=9606 GN=PSMC4 PE=1 SV=2	PRS6B_HUMAN		47 kDa	TRUE	unknown	1	0	1
981	TRUE	Empty	60S ribosomal protein L9 OS=Homo sapiens OX=9606 GN=RPL9 PE=1 SV=1	RL9_HUMAN (+1)		22 kDa		unknown	0	1	6
982	TRUE	Empty	Pre-mRNA-splicing factor CWC22 homolog OS=Homo sapiens OX=9606 GN=CWC22 PE=1 SV=3	CWC22_HUMAN		105 kDa		unknown	0	0	4
983	TRUE	Empty	PHD finger protein 14 OS=Homo sapiens OX=9606 GN=PHF14 PE=1 SV=2	PHF14_HUMAN		100 kDa		unknown	0	0	7
984	TRUE	Empty	ER membrane protein complex subunit 2 OS=Homo sapiens OX=9606 GN=EMC2 PE=1 SV=1	EMC2_HUMAN		35 kDa		unknown	3	3	2
985	TRUE	Empty	Lanosterol synthase OS=Homo sapiens OX=9606 GN=LSS PE=1 SV=1	LSS_HUMAN		83 kDa		unknown	2	1	3
986	TRUE	Empty	Mitochondrial import receptor subunit TOM40 homolog OS=Homo sapiens OX=9606 GN=TOMM40 PE=1 SV=1	TOM40_HUMAN		38 kDa		unknown	1	3	2
987	TRUE	Empty	Ubiquitin-conjugating enzyme E2 N OS=Homo sapiens OX=9606 GN=UBE2N PE=1 SV=1	UBE2N_HUMAN		17 kDa		unknown	2	2	1
988	TRUE	Empty	Putative transcription factor Ovo-like 1 OS=Homo sapiens OX=9606 GN=OVOL1 PE=1 SV=3	OVOL1_HUMAN		30 kDa		unknown	2	1	1
989	TRUE	Empty	Dolichol-phosphate mannosyltransferase subunit 1 OS=Homo sapiens OX=9606 GN=DPM1 PE=1 SV=1	DPM1_HUMAN		30 kDa		unknown	3	1	1
990	TRUE	Empty	Protein FAM91A1 OS=Homo sapiens OX=9606 GN=FAM91A1 PE=1 SV=3	F91A1_HUMAN		94 kDa		unknown	2	2	1
991	TRUE	Empty	U1 small nuclear ribonucleoprotein A OS=Homo sapiens OX=9606 GN=SNRPA PE=1 SV=3	SNRPA_HUMAN		31 kDa	TRUE	unknown	2	1	2
992	TRUE	Empty	Protein S100-A11 OS=Homo sapiens OX=9606 GN=S100A11 PE=1 SV=2	S10AB_HUMAN		12 kDa		unknown	2	2	1
993	TRUE	Empty	Polyadenylate-binding protein 4 OS=Homo sapiens OX=9606 GN=PABPC4 PE=1 SV=1	PABP4_HUMAN		71 kDa	TRUE	unknown	9	14	10
994	TRUE	Empty	Ribose-phosphate pyrophosphokinase 2 OS=Homo sapiens OX=9606 GN=PRPS2 PE=1 SV=2	PRPS2_HUMAN		35 kDa		unknown	1	3	1
995	TRUE	Empty	Golgi apparatus protein 1 OS=Homo sapiens OX=9606 GN=GLG1 PE=1 SV=2	GSLG1_HUMAN		135 kDa		unknown	2	2	2
996	TRUE	Empty	Pyruvate carboxylase, mitochondrial OS=Homo sapiens OX=9606 GN=PC PE=1 SV=2	PYC_HUMAN		130 kDa		unknown	1	1	0
997	TRUE	Empty	Regulator of microtubule dynamics protein 1 OS=Homo sapiens OX=9606 GN=RMDN1 PE=1 SV=1	RMD1_HUMAN		36 kDa		unknown	1	0	2
998	TRUE	Empty	Vigilin OS=Homo sapiens OX=9606 GN=HDLBP PE=1 SV=2	VIGLN_HUMAN		141 kDa		unknown	0	1	1
999	TRUE	Empty	Tubulin--tyrosine ligase-like protein 12 OS=Homo sapiens OX=9606 GN=TTLL12 PE=1 SV=2	TTL12_HUMAN		74 kDa		unknown	1	0	1
1000	TRUE	Empty	Histone H2A.V OS=Homo sapiens OX=9606 GN=H2AZ2 PE=1 SV=3	H2AV_HUMAN (+1)		14 kDa	TRUE	unknown	6	4	7
1001	TRUE	Empty	Proteasome subunit beta type-4 OS=Homo sapiens OX=9606 GN=PSMB4 PE=1 SV=4	PSB4_HUMAN		29 kDa		unknown	2	1	2
1002	TRUE	Empty	Calponin-2 OS=Homo sapiens OX=9606 GN=CNN2 PE=1 SV=4	CNN2_HUMAN		34 kDa		unknown	3	2	1
1003	TRUE	Empty	Major prion protein OS=Homo sapiens OX=9606 GN=PRNP PE=1 SV=1	PRIO_HUMAN (+1)		28 kDa		unknown	1	2	2
1004	TRUE	Empty	Protein SEC13 homolog OS=Homo sapiens OX=9606 GN=SEC13 PE=1 SV=3	SEC13_HUMAN		36 kDa		unknown	3	1	2
1005	TRUE	Empty	Signal peptidase complex subunit 3 OS=Homo sapiens OX=9606 GN=SPCS3 PE=1 SV=1	SPCS3_HUMAN		20 kDa		unknown	3	1	1
1006	TRUE	Empty	Destrin OS=Homo sapiens OX=9606 GN=DSTN PE=1 SV=3	DEST_HUMAN		19 kDa	TRUE	unknown	2	2	1
1007	TRUE	Empty	Protein LLP homolog OS=Homo sapiens OX=9606 GN=LLPH PE=1 SV=1	LLPH_HUMAN		15 kDa		unknown	3	1	1
1008	TRUE	Empty	Probable peptidyl-tRNA hydrolase OS=Homo sapiens OX=9606 GN=PTRH1 PE=1 SV=1	PTH_HUMAN		23 kDa		unknown	1	2	1
1009	TRUE	Empty	Transcriptional repressor p66-beta OS=Homo sapiens OX=9606 GN=GATAD2B PE=1 SV=1	P66B_HUMAN		65 kDa	TRUE	unknown	1	2	2
1010	TRUE	Empty	Annexin A11 OS=Homo sapiens OX=9606 GN=ANXA11 PE=1 SV=1	ANX11_HUMAN		54 kDa		unknown	1	1	2
1011	TRUE	Empty	3-hydroxyisobutyrate dehydrogenase, mitochondrial OS=Homo sapiens OX=9606 GN=HIBADH PE=1 SV=2	3HIDH_HUMAN		35 kDa		unknown	1	2	2
1012	TRUE	Empty	RNA-binding protein 8A OS=Homo sapiens OX=9606 GN=RBM8A PE=1 SV=1	RBM8A_HUMAN		20 kDa		unknown	2	3	2
1013	TRUE	Empty	2-hydroxyacyl-CoA lyase 2 OS=Homo sapiens OX=9606 GN=ILVBL PE=1 SV=2	HACL2_HUMAN		68 kDa		unknown	1	2	2
1014	TRUE	Empty	Eukaryotic translation initiation factor 4 gamma 2 OS=Homo sapiens OX=9606 GN=EIF4G2 PE=1 SV=1	IF4G2_HUMAN		102 kDa		unknown	2	0	1
1015	TRUE	Empty	Rho GDP-dissociation inhibitor 1 OS=Homo sapiens OX=9606 GN=ARHGDIA PE=1 SV=3	GDIR1_HUMAN		23 kDa		unknown	2	2	2
1016	TRUE	Empty	Tumor protein 63 OS=Homo sapiens OX=9606 GN=TP63 PE=1 SV=1	P63_HUMAN		77 kDa		unknown	1	0	2
1017	TRUE	Empty	Ribosome-recycling factor, mitochondrial OS=Homo sapiens OX=9606 GN=MRRF PE=1 SV=1	RRFM_HUMAN		29 kDa		unknown	4	1	0
1018	TRUE	Empty	Multifunctional protein ADE2 OS=Homo sapiens OX=9606 GN=PAICS PE=1 SV=3	PUR6_HUMAN		47 kDa		unknown	1	3	0
1019	TRUE	Empty	Septin-7 OS=Homo sapiens OX=9606 GN=SEPTIN7 PE=1 SV=2	SEPT7_HUMAN		51 kDa		unknown	2	2	0
1020	TRUE	Empty	Proteasome activator complex subunit 2 OS=Homo sapiens OX=9606 GN=PSME2 PE=1 SV=4	PSME2_HUMAN		27 kDa		unknown	0	0	1
1021	TRUE	Empty	Serpin B13 OS=Homo sapiens OX=9606 GN=SERPINB13 PE=1 SV=2	SPB13_HUMAN		44 kDa		unknown	0	3	1
1022	TRUE	Empty	Brain-specific angiogenesis inhibitor 1-associated protein 2 OS=Homo sapiens OX=9606 GN=BAIAP2 PE=1 SV=1	BAIP2_HUMAN		61 kDa		unknown	1	2	0
1023	TRUE	Empty	U4/U6 small nuclear ribonucleoprotein Prp31 OS=Homo sapiens OX=9606 GN=PRPF31 PE=1 SV=2	PRP31_HUMAN		55 kDa		unknown	4	2	0
1024	TRUE	Empty	Cytochrome c oxidase subunit 5A, mitochondrial OS=Homo sapiens OX=9606 GN=COX5A PE=1 SV=2	COX5A_HUMAN		17 kDa		unknown	1	0	4
1025	TRUE	Empty	Prostaglandin E synthase 3 OS=Homo sapiens OX=9606 GN=PTGES3 PE=1 SV=1	TEBP_HUMAN		19 kDa		unknown	0	1	1
1026	TRUE	Empty	Sideroflexin-1 OS=Homo sapiens OX=9606 GN=SFXN1 PE=1 SV=4	SFXN1_HUMAN		36 kDa		unknown	2	3	0
1027	TRUE	Empty	Nucleolar protein 56 OS=Homo sapiens OX=9606 GN=NOP56 PE=1 SV=4	NOP56_HUMAN		66 kDa		unknown	0	2	2
1028	TRUE	Empty	Alpha-aminoadipic semialdehyde dehydrogenase OS=Homo sapiens OX=9606 GN=ALDH7A1 PE=1 SV=5	AL7A1_HUMAN		58 kDa		unknown	3	3	0
1029	TRUE	Empty	Nucleolar protein 58 OS=Homo sapiens OX=9606 GN=NOP58 PE=1 SV=1	NOP58_HUMAN		60 kDa		unknown	0	2	5
1030	TRUE	Empty	Structural maintenance of chromosomes protein 2 OS=Homo sapiens OX=9606 GN=SMC2 PE=1 SV=2	SMC2_HUMAN		136 kDa		unknown	2	1	0
1031	TRUE	Empty	Major viral transcription factor ICP4 OS=Human herpesvirus 1 (strain 17) OX=10299 GN=ICP4 PE=1 SV=1	ICP4_HHV11		133 kDa	TRUE	unknown	0	0	80
1032	TRUE	Empty	Sentrin-specific protease 3 OS=Homo sapiens OX=9606 GN=SENP3 PE=1 SV=2	SENP3_HUMAN		65 kDa		unknown	0	0	5
1033	TRUE	Empty	Enhancer of rudimentary homolog OS=Homo sapiens OX=9606 GN=ERH PE=1 SV=1	ERH_HUMAN		12 kDa		unknown	0	0	4
1034	TRUE	Empty	Transcription initiation factor TFIID subunit 5 OS=Homo sapiens OX=9606 GN=TAF5 PE=1 SV=3	TAF5_HUMAN		87 kDa		unknown	0	0	4
1035	TRUE	Empty	Myosin-14 OS=Homo sapiens OX=9606 GN=MYH14 PE=1 SV=2	MYH14_HUMAN		228 kDa	TRUE	unknown	0	0	12
1036	TRUE	Empty	Replication factor C subunit 3 OS=Homo sapiens OX=9606 GN=RFC3 PE=1 SV=2	RFC3_HUMAN		41 kDa		unknown	2	2	3
1037	TRUE	Empty	3-ketodihydrosphingosine reductase OS=Homo sapiens OX=9606 GN=KDSR PE=1 SV=1	KDSR_HUMAN		36 kDa		unknown	2	3	1
1038	TRUE	Empty	Replication factor C subunit 5 OS=Homo sapiens OX=9606 GN=RFC5 PE=1 SV=1	RFC5_HUMAN		38 kDa		unknown	1	1	1
1039	TRUE	Empty	ADP-ribosylation factor-like protein 1 OS=Homo sapiens OX=9606 GN=ARL1 PE=1 SV=1	ARL1_HUMAN		20 kDa		unknown	2	2	2
1040	TRUE	Empty	26S proteasome non-ATPase regulatory subunit 14 OS=Homo sapiens OX=9606 GN=PSMD14 PE=1 SV=1	PSDE_HUMAN		35 kDa		unknown	1	1	1
1041	TRUE	Empty	Annexin A7 OS=Homo sapiens OX=9606 GN=ANXA7 PE=1 SV=3	ANXA7_HUMAN		53 kDa	TRUE	unknown	2	1	1
1042	TRUE	Empty	Protein S100-A16 OS=Homo sapiens OX=9606 GN=S100A16 PE=1 SV=1	S10AG_HUMAN		12 kDa		unknown	2	2	1
1043	TRUE	Empty	m-AAA protease-interacting protein 1, mitochondrial OS=Homo sapiens OX=9606 GN=MAIP1 PE=1 SV=1	MAIP1_HUMAN		33 kDa		unknown	2	3	1
1044	TRUE	Empty	Transmembrane emp24 domain-containing protein 9 OS=Homo sapiens OX=9606 GN=TMED9 PE=1 SV=2	TMED9_HUMAN		27 kDa	TRUE	unknown	1	2	2
1045	TRUE	Empty	Gelsolin OS=Homo sapiens OX=9606 GN=GSN PE=1 SV=1	GELS_HUMAN		86 kDa		unknown	1	1	1
1046	TRUE	Empty	U2 small nuclear ribonucleoprotein A' OS=Homo sapiens OX=9606 GN=SNRPA1 PE=1 SV=2	RU2A_HUMAN		28 kDa		unknown	1	1	1
1047	TRUE	Empty	Proteasome subunit beta type-3 OS=Homo sapiens OX=9606 GN=PSMB3 PE=1 SV=2	PSB3_HUMAN		23 kDa		unknown	1	0	1
1048	TRUE	Empty	Palmitoyl-protein thioesterase ABHD10, mitochondrial OS=Homo sapiens OX=9606 GN=ABHD10 PE=1 SV=1	ABHDA_HUMAN		34 kDa		unknown	3	3	1
1049	TRUE	Empty	Uncharacterized protein C7orf50 OS=Homo sapiens OX=9606 GN=C7orf50 PE=1 SV=1	CG050_HUMAN		22 kDa		unknown	2	1	4
1050	TRUE	Empty	Junctional adhesion molecule A OS=Homo sapiens OX=9606 GN=F11R PE=1 SV=1	JAM1_HUMAN		33 kDa		unknown	2	2	1
1051	TRUE	Empty	Erlin-1 OS=Homo sapiens OX=9606 GN=ERLIN1 PE=1 SV=2	ERLN1_HUMAN		39 kDa	TRUE	unknown	2	4	1
1052	TRUE	Empty	Protein transport protein Sec61 subunit beta OS=Homo sapiens OX=9606 GN=SEC61B PE=1 SV=2	SC61B_HUMAN		10 kDa		unknown	2	2	2
1053	TRUE	Empty	Packaging protein UL32 OS=Human herpesvirus 2 (strain HG52) OX=10315 GN=UL32 PE=3 SV=1	UL32_HHV2H		64 kDa		unknown	2	1	1
1054	TRUE	Empty	Epithelial splicing regulatory protein 2 OS=Homo sapiens OX=9606 GN=ESRP2 PE=1 SV=1	ESRP2_HUMAN		78 kDa		unknown	1	1	3
1055	TRUE	Empty	Transmembrane protein 165 OS=Homo sapiens OX=9606 GN=TMEM165 PE=1 SV=1	TM165_HUMAN		35 kDa		unknown	1	1	1
1056	TRUE	Empty	Protein FAM3C OS=Homo sapiens OX=9606 GN=FAM3C PE=1 SV=1	FAM3C_HUMAN		25 kDa		unknown	2	1	1
1057	TRUE	Empty	Translocation protein SEC62 OS=Homo sapiens OX=9606 GN=SEC62 PE=1 SV=1	SEC62_HUMAN		46 kDa		unknown	1	1	1
1058	TRUE	Empty	Actin-like protein 6A OS=Homo sapiens OX=9606 GN=ACTL6A PE=1 SV=1	ACL6A_HUMAN		47 kDa		unknown	2	2	2
1059	TRUE	Empty	Ribosomal protein S6 kinase alpha-4 OS=Homo sapiens OX=9606 GN=RPS6KA4 PE=1 SV=1	KS6A4_HUMAN		86 kDa		unknown	1	1	1
1060	TRUE	Empty	AP-3 complex subunit mu-1 OS=Homo sapiens OX=9606 GN=AP3M1 PE=1 SV=1	AP3M1_HUMAN		47 kDa		unknown	0	0	4
1061	TRUE	Empty	RNA-binding protein EWS OS=Homo sapiens OX=9606 GN=EWSR1 PE=1 SV=1	EWS_HUMAN		68 kDa		unknown	3	1	1
1062	TRUE	Empty	ATP-dependent 6-phosphofructokinase, liver type OS=Homo sapiens OX=9606 GN=PFKL PE=1 SV=6	PFKAL_HUMAN		85 kDa	TRUE	unknown	2	2	3
1063	TRUE	Empty	Coatomer subunit epsilon OS=Homo sapiens OX=9606 GN=COPE PE=1 SV=3	COPE_HUMAN		34 kDa		unknown	1	2	0
1064	TRUE	Empty	Transmembrane glycoprotein NMB OS=Homo sapiens OX=9606 GN=GPNMB PE=1 SV=2	GPNMB_HUMAN		64 kDa		unknown	2	0	1
1065	TRUE	Empty	Small nuclear ribonucleoprotein Sm D1 OS=Homo sapiens OX=9606 GN=SNRPD1 PE=1 SV=1	SMD1_HUMAN		13 kDa		unknown	2	1	3
1066	TRUE	Empty	Triplex capsid protein 2 OS=Human herpesvirus 1 (strain 17) OX=10299 GN=TRX2 PE=1 SV=1	TRX2_HHV11		34 kDa	TRUE	unknown	15	12	11
1067	TRUE	Empty	Probable ATP-dependent RNA helicase DDX23 OS=Homo sapiens OX=9606 GN=DDX23 PE=1 SV=3	DDX23_HUMAN		96 kDa		unknown	1	0	0
1068	TRUE	Empty	ATP-dependent RNA helicase DDX39A OS=Homo sapiens OX=9606 GN=DDX39A PE=1 SV=2	DX39A_HUMAN		49 kDa	TRUE	unknown	6	6	0
1069	TRUE	Empty	Alpha-1,3/1,6-mannosyltransferase ALG2 OS=Homo sapiens OX=9606 GN=ALG2 PE=1 SV=1	ALG2_HUMAN		47 kDa	TRUE	unknown	1	2	0
1070	TRUE	Empty	Thyroid transcription factor 1-associated protein 26 OS=Homo sapiens OX=9606 GN=CCDC59 PE=1 SV=2	TAP26_HUMAN		29 kDa		unknown	2	1	0
1071	TRUE	Empty	Proteasome subunit beta type-5 OS=Homo sapiens OX=9606 GN=PSMB5 PE=1 SV=3	PSB5_HUMAN		28 kDa		unknown	1	1	0
1072	TRUE	Empty	Putative transferase CAF17, mitochondrial OS=Homo sapiens OX=9606 GN=IBA57 PE=1 SV=1	CAF17_HUMAN		38 kDa		unknown	2	1	0
1073	TRUE	Empty	28S ribosomal protein S23, mitochondrial OS=Homo sapiens OX=9606 GN=MRPS23 PE=1 SV=2	RT23_HUMAN		22 kDa		unknown	0	1	4
1074	TRUE	Empty	CD63 antigen OS=Homo sapiens OX=9606 GN=CD63 PE=1 SV=2	CD63_HUMAN		26 kDa		unknown	5	0	0
1075	TRUE	Empty	Transmembrane 9 superfamily member 3 OS=Homo sapiens OX=9606 GN=TM9SF3 PE=1 SV=2	TM9S3_HUMAN		68 kDa		unknown	0	1	2
1076	TRUE	Empty	Splicing factor U2AF 35 kDa subunit OS=Homo sapiens OX=9606 GN=U2AF1 PE=1 SV=3	U2AF1_HUMAN (+1)		28 kDa		unknown	2	3	0
1077	TRUE	Empty	Protein mago nashi homolog 2 OS=Homo sapiens OX=9606 GN=MAGOHB PE=1 SV=1	MGN2_HUMAN (+1)		17 kDa		unknown	0	0	2
1078	TRUE	Empty	Diablo homolog, mitochondrial OS=Homo sapiens OX=9606 GN=DIABLO PE=1 SV=1	DBLOH_HUMAN		27 kDa		unknown	0	0	2
1079	TRUE	Empty	Mitochondrial dicarboxylate carrier OS=Homo sapiens OX=9606 GN=SLC25A10 PE=1 SV=2	DIC_HUMAN		31 kDa		unknown	1	1	0
1080	TRUE	Empty	Eukaryotic translation initiation factor 2A OS=Homo sapiens OX=9606 GN=EIF2A PE=1 SV=3	EIF2A_HUMAN		65 kDa		unknown	1	1	0
1081	TRUE	Empty	Caprin-1 OS=Homo sapiens OX=9606 GN=CAPRIN1 PE=1 SV=2	CAPR1_HUMAN		78 kDa		unknown	2	2	0
1082	TRUE	Empty	WD repeat-containing protein 11 OS=Homo sapiens OX=9606 GN=WDR11 PE=1 SV=1	WDR11_HUMAN		137 kDa		unknown	1	0	0
1083	TRUE	Empty	Kinesin-1 heavy chain OS=Homo sapiens OX=9606 GN=KIF5B PE=1 SV=1	KINH_HUMAN		110 kDa		unknown	1	0	1
1084	TRUE	Empty	Histone HIST2H3PS2 OS=Homo sapiens OX=9606 GN=H3-2 PE=1 SV=1	H3PS2_HUMAN		15 kDa	TRUE	unknown	0	3	0
1085	TRUE	Empty	Leucine-rich repeat flightless-interacting protein 1 OS=Homo sapiens OX=9606 GN=LRRFIP1 PE=1 SV=2	LRRF1_HUMAN		89 kDa		unknown	5	2	0
1086	TRUE	Empty	Proteasome activator complex subunit 3 OS=Homo sapiens OX=9606 GN=PSME3 PE=1 SV=1	PSME3_HUMAN		30 kDa		unknown	2	3	0
1087	TRUE	Empty	Tissue factor OS=Homo sapiens OX=9606 GN=F3 PE=1 SV=1	TF_HUMAN		33 kDa		unknown	2	2	0
1088	TRUE	Empty	Isocitrate dehydrogenase [NAD] subunit gamma, mitochondrial OS=Homo sapiens OX=9606 GN=IDH3G PE=1 SV=1	IDH3G_HUMAN		43 kDa		unknown	1	3	0
1089	TRUE	Empty	Aldehyde dehydrogenase family 3 member A2 OS=Homo sapiens OX=9606 GN=ALDH3A2 PE=1 SV=1	AL3A2_HUMAN		55 kDa	TRUE	unknown	4	3	0
1090	TRUE	Empty	AFG3-like protein 2 OS=Homo sapiens OX=9606 GN=AFG3L2 PE=1 SV=2	AFG32_HUMAN		89 kDa		unknown	1	2	0
1091	TRUE	Empty	Unconventional myosin-Ie OS=Homo sapiens OX=9606 GN=MYO1E PE=1 SV=2	MYO1E_HUMAN		127 kDa		unknown	1	1	0
1092	TRUE	Empty	Cleavage and polyadenylation specificity factor subunit 7 OS=Homo sapiens OX=9606 GN=CPSF7 PE=1 SV=1	CPSF7_HUMAN		52 kDa		unknown	1	1	0
1093	TRUE	Empty	Replication factor C subunit 2 OS=Homo sapiens OX=9606 GN=RFC2 PE=1 SV=3	RFC2_HUMAN		39 kDa		unknown	2	0	0
1094	TRUE	Empty	ATP-dependent RNA helicase DDX54 OS=Homo sapiens OX=9606 GN=DDX54 PE=1 SV=2	DDX54_HUMAN		99 kDa		unknown	0	1	3
1095	TRUE	Empty	39S ribosomal protein L44, mitochondrial OS=Homo sapiens OX=9606 GN=MRPL44 PE=1 SV=1	RM44_HUMAN		38 kDa		unknown	0	3	1
1096	TRUE	Empty	High affinity cationic amino acid transporter 1 OS=Homo sapiens OX=9606 GN=SLC7A1 PE=1 SV=1	SL7A1_HUMAN		68 kDa		unknown	0	1	0
1097	TRUE	Empty	M-phase phosphoprotein 8 OS=Homo sapiens OX=9606 GN=MPHOSPH8 PE=1 SV=2	MPP8_HUMAN		97 kDa		unknown	0	0	3
1098	TRUE	Empty	AP-2 complex subunit beta OS=Homo sapiens OX=9606 GN=AP2B1 PE=1 SV=1	AP2B1_HUMAN		105 kDa	TRUE	unknown	0	6	0
1099	TRUE	Empty	Nuclear pore complex protein Nup107 OS=Homo sapiens OX=9606 GN=NUP107 PE=1 SV=1	NU107_HUMAN		106 kDa		unknown	1	0	0
1100	TRUE	Empty	AP-1 complex subunit gamma-1 OS=Homo sapiens OX=9606 GN=AP1G1 PE=1 SV=5	AP1G1_HUMAN		91 kDa		unknown	0	3	0
1101	TRUE	Empty	U4/U6.U5 tri-snRNP-associated protein 2 OS=Homo sapiens OX=9606 GN=USP39 PE=1 SV=2	SNUT2_HUMAN		65 kDa		unknown	2	0	0
1102	TRUE	Empty	Major capsid protein OS=Human herpesvirus 6B (strain Z29) OX=36351 GN=MCP PE=1 SV=1	MCP_HHV6Z		152 kDa		unknown	1	0	0
1103	TRUE	Empty	Protein ENL OS=Homo sapiens OX=9606 GN=MLLT1 PE=1 SV=2	ENL_HUMAN		62 kDa		unknown	0	0	4
1104	TRUE	Empty	DNA-directed RNA polymerase II subunit RPB2 OS=Homo sapiens OX=9606 GN=POLR2B PE=1 SV=1	RPB2_HUMAN		134 kDa		unknown	0	0	7
1105	TRUE	Empty	Transcription elongation factor SPT5 OS=Homo sapiens OX=9606 GN=SUPT5H PE=1 SV=1	SPT5H_HUMAN		121 kDa		unknown	0	0	4
1106	TRUE	Empty	YTH domain-containing protein 1 OS=Homo sapiens OX=9606 GN=YTHDC1 PE=1 SV=3	YTDC1_HUMAN		85 kDa		unknown	0	0	3
1107	TRUE	Empty	Hepatoma-derived growth factor-related protein 2 OS=Homo sapiens OX=9606 GN=HDGFL2 PE=1 SV=1	HDGR2_HUMAN		74 kDa		unknown	0	0	4
1108	TRUE	Empty	39S ribosomal protein L38, mitochondrial OS=Homo sapiens OX=9606 GN=MRPL38 PE=1 SV=2	RM38_HUMAN		45 kDa		unknown	1	2	1
1109	TRUE	Empty	ADP-ribosylation factor 4 OS=Homo sapiens OX=9606 GN=ARF4 PE=1 SV=3	ARF4_HUMAN		21 kDa	TRUE	unknown	3	3	3
1110	TRUE	Empty	Heterogeneous nuclear ribonucleoprotein A/B OS=Homo sapiens OX=9606 GN=HNRNPAB PE=1 SV=2	ROAA_HUMAN		36 kDa	TRUE	unknown	4	5	4
1111	TRUE	Empty	Protein regulator of cytokinesis 1 OS=Homo sapiens OX=9606 GN=PRC1 PE=1 SV=2	PRC1_HUMAN		72 kDa		unknown	1	1	1
1112	TRUE	Empty	Insulin-like growth factor 2 mRNA-binding protein 2 OS=Homo sapiens OX=9606 GN=IGF2BP2 PE=1 SV=2	IF2B2_HUMAN		66 kDa	TRUE	unknown	2	2	2
1113	TRUE	Empty	Tubulin beta-6 chain OS=Homo sapiens OX=9606 GN=TUBB6 PE=1 SV=1	TBB6_HUMAN		50 kDa	TRUE	unknown	18	16	29
1114	TRUE	Empty	Zinc finger CCCH-type antiviral protein 1 OS=Homo sapiens OX=9606 GN=ZC3HAV1 PE=1 SV=3	ZCCHV_HUMAN		101 kDa		unknown	1	2	1
1115	TRUE	Empty	Elongation factor Ts, mitochondrial OS=Homo sapiens OX=9606 GN=TSFM PE=1 SV=2	EFTS_HUMAN		35 kDa		unknown	2	2	1
1116	TRUE	Empty	Protein FAM98B OS=Homo sapiens OX=9606 GN=FAM98B PE=1 SV=2	FA98B_HUMAN		46 kDa		unknown	2	2	2
1117	TRUE	Empty	Macrophage migration inhibitory factor OS=Homo sapiens OX=9606 GN=MIF PE=1 SV=4	MIF_HUMAN		12 kDa		unknown	3	2	1
1118	TRUE	Empty	Sphingosine-1-phosphate lyase 1 OS=Homo sapiens OX=9606 GN=SGPL1 PE=1 SV=3	SGPL1_HUMAN		64 kDa		unknown	1	1	2
1119	TRUE	Empty	Far upstream element-binding protein 1 OS=Homo sapiens OX=9606 GN=FUBP1 PE=1 SV=3	FUBP1_HUMAN		68 kDa	TRUE	unknown	4	2	1
1120	TRUE	Empty	Stromal cell-derived factor 2-like protein 1 OS=Homo sapiens OX=9606 GN=SDF2L1 PE=1 SV=2	SDF2L_HUMAN		24 kDa		unknown	2	1	1
1121	TRUE	Empty	Membrane-associated progesterone receptor component 2 OS=Homo sapiens OX=9606 GN=PGRMC2 PE=1 SV=1	PGRC2_HUMAN		24 kDa	TRUE	unknown	2	2	3
1122	TRUE	Empty	Histone-binding protein RBBP4 OS=Homo sapiens OX=9606 GN=RBBP4 PE=1 SV=3	RBBP4_HUMAN		48 kDa	TRUE	unknown	4	5	4
1123	TRUE	Empty	39S ribosomal protein L16, mitochondrial OS=Homo sapiens OX=9606 GN=MRPL16 PE=1 SV=1	RM16_HUMAN		28 kDa		unknown	3	1	1
1124	TRUE	Empty	Mitochondrial antiviral-signaling protein OS=Homo sapiens OX=9606 GN=MAVS PE=1 SV=2	MAVS_HUMAN		57 kDa		unknown	2	2	0
1125	TRUE	Empty	Vesicle-trafficking protein SEC22b OS=Homo sapiens OX=9606 GN=SEC22B PE=1 SV=4	SC22B_HUMAN		25 kDa		unknown	3	2	0
1126	TRUE	Empty	RNA-binding protein with serine-rich domain 1 OS=Homo sapiens OX=9606 GN=RNPS1 PE=1 SV=1	RNPS1_HUMAN		34 kDa		unknown	1	1	4
1127	TRUE	Empty	Signal recognition particle 19 kDa protein OS=Homo sapiens OX=9606 GN=SRP19 PE=1 SV=3	SRP19_HUMAN		16 kDa		unknown	3	1	1
1128	TRUE	Empty	Phospholipid scramblase 1 OS=Homo sapiens OX=9606 GN=PLSCR1 PE=1 SV=1	PLS1_HUMAN		35 kDa		unknown	1	2	0
1129	TRUE	Empty	Histone H3.3 OS=Homo sapiens OX=9606 GN=H3-3A PE=1 SV=2	H33_HUMAN		15 kDa	TRUE	unknown	3	8	12
1130	TRUE	Empty	Midkine OS=Homo sapiens OX=9606 GN=MDK PE=1 SV=1	MK_HUMAN		16 kDa		unknown	1	1	1
1131	TRUE	Empty	Calpastatin OS=Homo sapiens OX=9606 GN=CAST PE=1 SV=4	ICAL_HUMAN		77 kDa		unknown	1	1	0
1132	TRUE	Empty	2',3'-cyclic-nucleotide 3'-phosphodiesterase OS=Homo sapiens OX=9606 GN=CNP PE=1 SV=2	CN37_HUMAN		48 kDa		unknown	1	3	0
1133	TRUE	Empty	60S ribosomal protein L36 OS=Homo sapiens OX=9606 GN=RPL36 PE=1 SV=3	RL36_HUMAN		12 kDa		unknown	0	0	2
1134	TRUE	Empty	Thioredoxin-related transmembrane protein 2 OS=Homo sapiens OX=9606 GN=TMX2 PE=1 SV=1	TMX2_HUMAN		34 kDa		unknown	0	2	0
1135	TRUE	Empty	Beta-catenin-like protein 1 OS=Homo sapiens OX=9606 GN=CTNNBL1 PE=1 SV=1	CTBL1_HUMAN		65 kDa		unknown	1	0	1
1136	TRUE	Empty	Protein Shroom3 OS=Homo sapiens OX=9606 GN=SHROOM3 PE=1 SV=2	SHRM3_HUMAN		217 kDa		unknown	1	0	0
1137	TRUE	Empty	39S ribosomal protein L43, mitochondrial OS=Homo sapiens OX=9606 GN=MRPL43 PE=1 SV=1	RM43_HUMAN		23 kDa		unknown	0	2	2
1138	TRUE	Empty	Rho GTPase-activating protein 1 OS=Homo sapiens OX=9606 GN=ARHGAP1 PE=1 SV=1	RHG01_HUMAN		50 kDa		unknown	1	0	0
1139	TRUE	Empty	Transmembrane emp24 domain-containing protein 2 OS=Homo sapiens OX=9606 GN=TMED2 PE=1 SV=1	TMED2_HUMAN		23 kDa		unknown	1	2	0
1140	TRUE	Empty	Actin-related protein 3 OS=Homo sapiens OX=9606 GN=ACTR3 PE=1 SV=3	ARP3_HUMAN		47 kDa		unknown	0	1	2
1141	TRUE	Empty	Cullin-associated NEDD8-dissociated protein 1 OS=Homo sapiens OX=9606 GN=CAND1 PE=1 SV=2	CAND1_HUMAN		136 kDa		unknown	1	0	1
1142	TRUE	Empty	Thioredoxin OS=Homo sapiens OX=9606 GN=TXN PE=1 SV=3	THIO_HUMAN		12 kDa		unknown	2	0	0
1143	TRUE	Empty	Alanine--tRNA ligase, cytoplasmic OS=Homo sapiens OX=9606 GN=AARS1 PE=1 SV=2	SYAC_HUMAN		107 kDa		unknown	0	1	0
1144	TRUE	Empty	Histone deacetylase 6 OS=Homo sapiens OX=9606 GN=HDAC6 PE=1 SV=2	HDAC6_HUMAN		131 kDa		unknown	3	0	2
1145	TRUE	Empty	Double-stranded RNA-binding protein Staufen homolog 1 OS=Homo sapiens OX=9606 GN=STAU1 PE=1 SV=2	STAU1_HUMAN		63 kDa		unknown	2	0	1
1146	TRUE	Empty	Ribonucleoprotein PTB-binding 1 OS=Homo sapiens OX=9606 GN=RAVER1 PE=1 SV=1	RAVR1_HUMAN		64 kDa		unknown	1	0	3
1147	TRUE	Empty	CTP synthase 1 OS=Homo sapiens OX=9606 GN=CTPS1 PE=1 SV=2	PYRG1_HUMAN		67 kDa		unknown	1	0	1
1148	TRUE	Empty	Polymerase delta-interacting protein 2 OS=Homo sapiens OX=9606 GN=POLDIP2 PE=1 SV=1	PDIP2_HUMAN		42 kDa		unknown	1	0	0
1149	TRUE	Empty	39S ribosomal protein L2, mitochondrial OS=Homo sapiens OX=9606 GN=MRPL2 PE=1 SV=2	RM02_HUMAN		33 kDa		unknown	2	3	0
1150	TRUE	Empty	Surfeit locus protein 4 OS=Homo sapiens OX=9606 GN=SURF4 PE=1 SV=3	SURF4_HUMAN		30 kDa		unknown	1	2	0
1151	TRUE	Empty	Casein kinase I isoform delta OS=Homo sapiens OX=9606 GN=CSNK1D PE=1 SV=2	KC1D_HUMAN		47 kDa		unknown	2	0	1
1152	TRUE	Empty	Nuclear pore complex protein Nup85 OS=Homo sapiens OX=9606 GN=NUP85 PE=1 SV=1	NUP85_HUMAN		75 kDa		unknown	0	1	0
1153	TRUE	Empty	Ras-related protein Rab-8A OS=Homo sapiens OX=9606 GN=RAB8A PE=1 SV=1	RAB8A_HUMAN		24 kDa	TRUE	unknown	0	6	0
1154	TRUE	Empty	39S ribosomal protein L11, mitochondrial OS=Homo sapiens OX=9606 GN=MRPL11 PE=1 SV=1	RM11_HUMAN		21 kDa		unknown	1	0	0
1155	TRUE	Empty	Deoxyuridine 5'-triphosphate nucleotidohydrolase, mitochondrial OS=Homo sapiens OX=9606 GN=DUT PE=1 SV=4	DUT_HUMAN		27 kDa		unknown	1	0	0
1156	TRUE	Empty	Protein NipSnap homolog 3A OS=Homo sapiens OX=9606 GN=NIPSNAP3A PE=1 SV=2	NPS3A_HUMAN		28 kDa		unknown	1	1	0
1157	TRUE	Empty	Stomatin-like protein 2, mitochondrial OS=Homo sapiens OX=9606 GN=STOML2 PE=1 SV=1	STML2_HUMAN		39 kDa		unknown	1	3	0
1158	TRUE	Empty	28S ribosomal protein S26, mitochondrial OS=Homo sapiens OX=9606 GN=MRPS26 PE=1 SV=1	RT26_HUMAN		24 kDa		unknown	0	1	1
1159	TRUE	Empty	Putative 60S ribosomal protein L39-like 5 OS=Homo sapiens OX=9606 GN=RPL39P5 PE=5 SV=2	R39L5_HUMAN (+1)		6 kDa		unknown	0	1	0
1160	TRUE	Empty	DnaJ homolog subfamily C member 10 OS=Homo sapiens OX=9606 GN=DNAJC10 PE=1 SV=2	DJC10_HUMAN		91 kDa		unknown	3	0	0
1161	TRUE	Empty	Zinc finger protein DZIP1L OS=Homo sapiens OX=9606 GN=DZIP1L PE=1 SV=2	DZI1L_HUMAN		87 kDa		unknown	1	0	0
1162	TRUE	Empty	Chromobox protein homolog 1 OS=Homo sapiens OX=9606 GN=CBX1 PE=1 SV=1	CBX1_HUMAN		21 kDa	TRUE	unknown	0	0	5
1163	TRUE	Empty	DnaJ homolog subfamily C member 13 OS=Homo sapiens OX=9606 GN=DNAJC13 PE=1 SV=5	DJC13_HUMAN		254 kDa		unknown	0	0	1
1164	TRUE	Empty	Lipase maturation factor 2 OS=Homo sapiens OX=9606 GN=LMF2 PE=1 SV=2	LMF2_HUMAN		80 kDa		unknown	0	1	0
1165	TRUE	Empty	Annexin A4 OS=Homo sapiens OX=9606 GN=ANXA4 PE=1 SV=4	ANXA4_HUMAN		36 kDa		unknown	0	4	0
1166	TRUE	Empty	Hornerin OS=Homo sapiens OX=9606 GN=HRNR PE=1 SV=2	HORN_HUMAN		282 kDa		unknown	0	0	4
1167	TRUE	Empty	Lysozyme C OS=Homo sapiens OX=9606 GN=LYZ PE=1 SV=1	LYSC_HUMAN		17 kDa		unknown	1	0	0
1168	TRUE	Empty	10 kDa heat shock protein, mitochondrial OS=Homo sapiens OX=9606 GN=HSPE1 PE=1 SV=2	CH10_HUMAN		11 kDa		unknown	2	1	1
1169	TRUE	Empty	Polymerase delta-interacting protein 3 OS=Homo sapiens OX=9606 GN=POLDIP3 PE=1 SV=2	PDIP3_HUMAN		46 kDa		unknown	2	1	1
1170	TRUE	Empty	Protein MIX23 OS=Homo sapiens OX=9606 GN=MIX23 PE=1 SV=1	MIX23_HUMAN		17 kDa		unknown	1	1	2
1171	TRUE	Empty	Ras-related protein R-Ras2 OS=Homo sapiens OX=9606 GN=RRAS2 PE=1 SV=1	RRAS2_HUMAN		23 kDa		unknown	1	3	1
1172	TRUE	Empty	Mitochondrial import receptor subunit TOM22 homolog OS=Homo sapiens OX=9606 GN=TOMM22 PE=1 SV=3	TOM22_HUMAN		16 kDa		unknown	1	2	1
1173	TRUE	Empty	Nck-associated protein 1 OS=Homo sapiens OX=9606 GN=NCKAP1 PE=1 SV=1	NCKP1_HUMAN		129 kDa		unknown	1	2	1
1174	TRUE	Empty	U2 snRNP-associated SURP motif-containing protein OS=Homo sapiens OX=9606 GN=U2SURP PE=1 SV=2	SR140_HUMAN		118 kDa		unknown	2	1	1
1175	TRUE	Empty	Isocitrate dehydrogenase [NADP] cytoplasmic OS=Homo sapiens OX=9606 GN=IDH1 PE=1 SV=2	IDHC_HUMAN		47 kDa		unknown	1	1	2
1176	TRUE	Empty	Serine palmitoyltransferase 2 OS=Homo sapiens OX=9606 GN=SPTLC2 PE=1 SV=1	SPTC2_HUMAN		63 kDa		unknown	1	2	1
1177	TRUE	Empty	Probable proline--tRNA ligase, mitochondrial OS=Homo sapiens OX=9606 GN=PARS2 PE=1 SV=1	SYPM_HUMAN		53 kDa		unknown	1	0	1
1178	TRUE	Empty	High mobility group protein HMGI-C OS=Homo sapiens OX=9606 GN=HMGA2 PE=1 SV=1	HMGA2_HUMAN		12 kDa		unknown	2	0	1
1179	TRUE	Empty	Macrophage-capping protein OS=Homo sapiens OX=9606 GN=CAPG PE=1 SV=2	CAPG_HUMAN		38 kDa		unknown	2	2	0
1180	TRUE	Empty	Coactosin-like protein OS=Homo sapiens OX=9606 GN=COTL1 PE=1 SV=3	COTL1_HUMAN		16 kDa		unknown	2	1	1
1181	TRUE	Empty	mRNA export factor OS=Human herpesvirus 1 (strain HFEM) OX=10303 GN=UL54 PE=1 SV=1	ICP27_HHV1E		55 kDa	TRUE	unknown	7	8	10
1182	TRUE	Empty	Platelet-activating factor acetylhydrolase IB subunit beta OS=Homo sapiens OX=9606 GN=PAFAH1B1 PE=1 SV=2	LIS1_HUMAN (+1)		47 kDa		unknown	2	1	2
1183	TRUE	Empty	Programmed cell death protein 6 OS=Homo sapiens OX=9606 GN=PDCD6 PE=1 SV=1	PDCD6_HUMAN		22 kDa		unknown	1	2	2
1184	TRUE	Empty	Envelope protein US9 OS=Human herpesvirus 2 (strain HG52) OX=10315 GN=US9 PE=3 SV=1	US9_HHV2H		10 kDa		unknown	1	2	2
1185	TRUE	Empty	Vesicle-associated membrane protein 2 OS=Homo sapiens OX=9606 GN=VAMP2 PE=1 SV=3	VAMP2_HUMAN (+1)		13 kDa		unknown	2	2	1
1186	TRUE	Empty	Receptor expression-enhancing protein 5 OS=Homo sapiens OX=9606 GN=REEP5 PE=1 SV=3	REEP5_HUMAN		21 kDa		unknown	2	1	0
1187	TRUE	Empty	UBX domain-containing protein 4 OS=Homo sapiens OX=9606 GN=UBXN4 PE=1 SV=2	UBXN4_HUMAN		57 kDa		unknown	1	0	2
1188	TRUE	Empty	Exosome RNA helicase MTR4 OS=Homo sapiens OX=9606 GN=MTREX PE=1 SV=3	MTREX_HUMAN		118 kDa		unknown	1	1	0
1189	TRUE	Empty	Stromal cell-derived factor 2 OS=Homo sapiens OX=9606 GN=SDF2 PE=1 SV=2	SDF2_HUMAN		23 kDa		unknown	2	0	1
1190	TRUE	Empty	Obg-like ATPase 1 OS=Homo sapiens OX=9606 GN=OLA1 PE=1 SV=2	OLA1_HUMAN		45 kDa		unknown	1	2	0
1191	TRUE	Empty	Syndecan-3 OS=Homo sapiens OX=9606 GN=SDC3 PE=1 SV=2	SDC3_HUMAN		45 kDa		unknown	1	0	0
1192	TRUE	Empty	DnaJ homolog subfamily B member 12 OS=Homo sapiens OX=9606 GN=DNAJB12 PE=1 SV=5	DJB12_HUMAN		42 kDa		unknown	1	0	1
1193	TRUE	Empty	Ras-related protein Rab-21 OS=Homo sapiens OX=9606 GN=RAB21 PE=1 SV=3	RAB21_HUMAN		24 kDa		unknown	1	1	0
1194	TRUE	Empty	4-trimethylaminobutyraldehyde dehydrogenase OS=Homo sapiens OX=9606 GN=ALDH9A1 PE=1 SV=3	AL9A1_HUMAN		54 kDa		unknown	1	0	1
1195	TRUE	Empty	E3 ubiquitin/ISG15 ligase TRIM25 OS=Homo sapiens OX=9606 GN=TRIM25 PE=1 SV=2	TRI25_HUMAN		71 kDa		unknown	1	0	1
1196	TRUE	Empty	Eukaryotic translation initiation factor 3 subunit G OS=Homo sapiens OX=9606 GN=EIF3G PE=1 SV=2	EIF3G_HUMAN		36 kDa		unknown	2	1	0
1197	TRUE	Empty	Signal peptidase complex subunit 2 OS=Homo sapiens OX=9606 GN=SPCS2 PE=1 SV=3	SPCS2_HUMAN		25 kDa		unknown	2	0	0
1198	TRUE	Empty	60S ribosomal protein L22-like 1 OS=Homo sapiens OX=9606 GN=RPL22L1 PE=1 SV=2	RL22L_HUMAN		15 kDa		unknown	1	0	0
1199	TRUE	Empty	SAP domain-containing ribonucleoprotein OS=Homo sapiens OX=9606 GN=SARNP PE=1 SV=3	SARNP_HUMAN		24 kDa		unknown	2	1	0
1200	TRUE	Empty	Nuclear migration protein nudC OS=Homo sapiens OX=9606 GN=NUDC PE=1 SV=1	NUDC_HUMAN		38 kDa		unknown	0	1	1
1201	TRUE	Empty	CAAX prenyl protease 1 homolog OS=Homo sapiens OX=9606 GN=ZMPSTE24 PE=1 SV=2	FACE1_HUMAN		55 kDa		unknown	2	2	0
1202	TRUE	Empty	Persulfide dioxygenase ETHE1, mitochondrial OS=Homo sapiens OX=9606 GN=ETHE1 PE=1 SV=2	ETHE1_HUMAN		28 kDa		unknown	3	1	0
1203	TRUE	Empty	High mobility group protein B3 OS=Homo sapiens OX=9606 GN=HMGB3 PE=1 SV=4	HMGB3_HUMAN		23 kDa		unknown	2	2	0
1204	TRUE	Empty	THO complex subunit 6 homolog OS=Homo sapiens OX=9606 GN=THOC6 PE=1 SV=1	THOC6_HUMAN		38 kDa		unknown	2	1	0
1205	TRUE	Empty	39S ribosomal protein L37, mitochondrial OS=Homo sapiens OX=9606 GN=MRPL37 PE=1 SV=2	RM37_HUMAN		48 kDa		unknown	1	2	0
1206	TRUE	Empty	Eukaryotic translation initiation factor 1A, X-chromosomal OS=Homo sapiens OX=9606 GN=EIF1AX PE=1 SV=2	IF1AX_HUMAN (+1)		16 kDa		unknown	1	0	1
1207	TRUE	Empty	39S ribosomal protein L48, mitochondrial OS=Homo sapiens OX=9606 GN=MRPL48 PE=1 SV=2	RM48_HUMAN		24 kDa		unknown	3	1	0
1208	TRUE	Empty	Syntaxin-7 OS=Homo sapiens OX=9606 GN=STX7 PE=1 SV=4	STX7_HUMAN		30 kDa		unknown	1	1	0
1209	TRUE	Empty	Eukaryotic translation initiation factor 5 OS=Homo sapiens OX=9606 GN=EIF5 PE=1 SV=2	IF5_HUMAN		49 kDa		unknown	1	0	0
1210	TRUE	Empty	U3 small nucleolar RNA-associated protein 4 homolog OS=Homo sapiens OX=9606 GN=UTP4 PE=1 SV=1	UTP4_HUMAN		77 kDa		unknown	0	0	1
1211	TRUE	Empty	E3 ubiquitin-protein ligase ICP0 OS=Human herpesvirus 1 (strain 17) OX=10299 GN=ICP0 PE=1 SV=1	ICP0_HHV11		78 kDa		unknown	0	0	1
1212	TRUE	Empty	E3 ubiquitin-protein ligase DTX3L OS=Homo sapiens OX=9606 GN=DTX3L PE=1 SV=1	DTX3L_HUMAN		84 kDa		unknown	1	0	3
1213	TRUE	Empty	Thiosulfate sulfurtransferase OS=Homo sapiens OX=9606 GN=TST PE=1 SV=4	THTR_HUMAN		33 kDa		unknown	1	2	0
1214	TRUE	Empty	Desmocollin-1 OS=Homo sapiens OX=9606 GN=DSC1 PE=1 SV=2	DSC1_HUMAN		100 kDa		unknown	1	0	3
1215	TRUE	Empty	Eukaryotic peptide chain release factor subunit 1 OS=Homo sapiens OX=9606 GN=ETF1 PE=1 SV=3	ERF1_HUMAN		49 kDa		unknown	1	2	0
1216	TRUE	Empty	26S proteasome regulatory subunit 10B OS=Homo sapiens OX=9606 GN=PSMC6 PE=1 SV=1	PRS10_HUMAN		44 kDa		unknown	0	1	0
1217	TRUE	Empty	Large subunit GTPase 1 homolog OS=Homo sapiens OX=9606 GN=LSG1 PE=1 SV=2	LSG1_HUMAN		75 kDa		unknown	1	0	0
1218	TRUE	Empty	Transcription factor Sp1 OS=Homo sapiens OX=9606 GN=SP1 PE=1 SV=3	SP1_HUMAN		81 kDa		unknown	2	1	0
1219	TRUE	Empty	Peptide deformylase, mitochondrial OS=Homo sapiens OX=9606 GN=PDF PE=1 SV=1	DEFM_HUMAN		27 kDa		unknown	0	1	0
1220	TRUE	Empty	Capsid scaffolding protein OS=Human herpesvirus 1 (strain 17) OX=10299 GN=UL26 PE=1 SV=1	SCAF_HHV11		66 kDa	TRUE	unknown	0	0	21
1221	TRUE	Empty	Delta(14)-sterol reductase LBR OS=Homo sapiens OX=9606 GN=LBR PE=1 SV=2	LBR_HUMAN		71 kDa		unknown	0	0	1
1222	TRUE	Empty	Tegument protein UL46 OS=Human herpesvirus 1 (strain 17) OX=10299 GN=UL46 PE=1 SV=2	TEG1_HHV11 (+1)		78 kDa	TRUE	unknown	0	0	10
1223	TRUE	Empty	NADPH:adrenodoxin oxidoreductase, mitochondrial OS=Homo sapiens OX=9606 GN=FDXR PE=1 SV=3	ADRO_HUMAN		54 kDa		unknown	0	1	0
1224	TRUE	Empty	Translocon-associated protein subunit alpha OS=Homo sapiens OX=9606 GN=SSR1 PE=1 SV=3	SSRA_HUMAN		32 kDa		unknown	0	2	0
1225	TRUE	Empty	WD repeat-containing protein 36 OS=Homo sapiens OX=9606 GN=WDR36 PE=1 SV=1	WDR36_HUMAN		105 kDa		unknown	0	0	1
1226	TRUE	Empty	ARF GTPase-activating protein GIT1 OS=Homo sapiens OX=9606 GN=GIT1 PE=1 SV=2	GIT1_HUMAN		84 kDa		unknown	1	0	0
1227	TRUE	Empty	28S ribosomal protein S35, mitochondrial OS=Homo sapiens OX=9606 GN=MRPS35 PE=1 SV=1	RT35_HUMAN		37 kDa		unknown	0	0	1
1228	TRUE	Empty	Secretory carrier-associated membrane protein 2 OS=Homo sapiens OX=9606 GN=SCAMP2 PE=1 SV=2	SCAM2_HUMAN		37 kDa		unknown	0	3	0
1229	TRUE	Empty	Superoxide dismutase [Mn], mitochondrial OS=Homo sapiens OX=9606 GN=SOD2 PE=1 SV=3	SODM_HUMAN		25 kDa		unknown	1	0	0
1230	TRUE	Empty	Replication factor C subunit 1 OS=Homo sapiens OX=9606 GN=RFC1 PE=1 SV=4	RFC1_HUMAN		128 kDa		unknown	0	0	2
1231	TRUE	Empty	Long-chain fatty acid transport protein 4 OS=Homo sapiens OX=9606 GN=SLC27A4 PE=1 SV=1	S27A4_HUMAN		72 kDa		unknown	0	2	0
1232	TRUE	Empty	ATPase family AAA domain-containing protein 3B OS=Homo sapiens OX=9606 GN=ATAD3B PE=1 SV=1	ATD3B_HUMAN		73 kDa	TRUE	unknown	0	0	8
1233	TRUE	Empty	39S ribosomal protein L40, mitochondrial OS=Homo sapiens OX=9606 GN=MRPL40 PE=1 SV=1	RM40_HUMAN		24 kDa		unknown	2	0	0
1234	TRUE	Empty	Heterochromatin protein 1-binding protein 3 OS=Homo sapiens OX=9606 GN=HP1BP3 PE=1 SV=1	HP1B3_HUMAN		61 kDa		unknown	0	0	2
1235	TRUE	Empty	Phosphoethanolamine/phosphocholine phosphatase OS=Homo sapiens OX=9606 GN=PHOSPHO1 PE=1 SV=1	PHOP1_HUMAN		30 kDa		unknown	1	0	0
1236	TRUE	Empty	NADH dehydrogenase [ubiquinone] 1 beta subcomplex subunit 10 OS=Homo sapiens OX=9606 GN=NDUFB10 PE=1 SV=3	NDUBA_HUMAN		21 kDa		unknown	0	0	2
1237	TRUE	Empty	RelA-associated inhibitor OS=Homo sapiens OX=9606 GN=PPP1R13L PE=1 SV=4	IASPP_HUMAN		89 kDa		unknown	0	0	2
1238	TRUE	Empty	Polypeptide N-acetylgalactosaminyltransferase 3 OS=Homo sapiens OX=9606 GN=GALNT3 PE=1 SV=2	GALT3_HUMAN		73 kDa		unknown	2	0	0
1239	TRUE	Empty	Transcription elongation factor SPT6 OS=Homo sapiens OX=9606 GN=SUPT6H PE=1 SV=2	SPT6H_HUMAN		199 kDa		unknown	0	0	1
1240	TRUE	Empty	WD repeat-containing protein 1 OS=Homo sapiens OX=9606 GN=WDR1 PE=1 SV=4	WDR1_HUMAN		66 kDa		unknown	0	3	0
1241	TRUE	Empty	RNA polymerase-associated protein CTR9 homolog OS=Homo sapiens OX=9606 GN=CTR9 PE=1 SV=1	CTR9_HUMAN		134 kDa		unknown	0	0	2
1242	TRUE	Empty	Band 4.1-like protein 1 OS=Homo sapiens OX=9606 GN=EPB41L1 PE=1 SV=2	E41L1_HUMAN		99 kDa		unknown	5	0	0
1243	TRUE	Empty	Filaggrin OS=Homo sapiens OX=9606 GN=FLG PE=1 SV=3	FILA_HUMAN		435 kDa		unknown	0	0	3
1244	TRUE	Empty	Nuclear mitotic apparatus protein 1 OS=Homo sapiens OX=9606 GN=NUMA1 PE=1 SV=2	NUMA1_HUMAN		238 kDa		unknown	0	0	2
1245	TRUE	Empty	Na(+)/H(+) exchange regulatory cofactor NHE-RF1 OS=Homo sapiens OX=9606 GN=SLC9A3R1 PE=1 SV=4	NHRF1_HUMAN		39 kDa		unknown	4	0	0
1246	TRUE	Empty	Cytoplasmic FMR1-interacting protein 1 OS=Homo sapiens OX=9606 GN=CYFIP1 PE=1 SV=1	CYFP1_HUMAN		145 kDa		unknown	0	2	0
1247	TRUE	Empty	2'-5'-oligoadenylate synthase-like protein OS=Homo sapiens OX=9606 GN=OASL PE=1 SV=2	OASL_HUMAN		59 kDa		unknown	0	0	2
1248	TRUE	Empty	Chromodomain-helicase-DNA-binding protein 4 OS=Homo sapiens OX=9606 GN=CHD4 PE=1 SV=2	CHD4_HUMAN		218 kDa		unknown	0	0	1
1249	TRUE	Empty	RNA-directed RNA polymerase L OS=Dugbe virus (isolate ArD44313) OX=766194 GN=L PE=1 SV=1	L_DUGBA		459 kDa		unknown	1	0	0
1250	TRUE	Empty	Golgi reassembly-stacking protein 2 OS=Homo sapiens OX=9606 GN=GORASP2 PE=1 SV=3	GORS2_HUMAN		47 kDa		unknown	2	1	1
1251	TRUE	Empty	DNA-directed RNA polymerase I subunit RPA34 OS=Homo sapiens OX=9606 GN=POLR1G PE=1 SV=1	RPA34_HUMAN		55 kDa		unknown	1	1	1
1252	TRUE	Empty	Sequestosome-1 OS=Homo sapiens OX=9606 GN=SQSTM1 PE=1 SV=1	SQSTM_HUMAN		48 kDa		unknown	1	1	0
1253	TRUE	Empty	Myeloid leukemia factor 2 OS=Homo sapiens OX=9606 GN=MLF2 PE=1 SV=1	MLF2_HUMAN		28 kDa		unknown	1	1	1
1254	TRUE	Empty	Carbonyl reductase family member 4 OS=Homo sapiens OX=9606 GN=CBR4 PE=1 SV=3	CBR4_HUMAN		25 kDa		unknown	1	1	1
1255	TRUE	Empty	DDRGK domain-containing protein 1 OS=Homo sapiens OX=9606 GN=DDRGK1 PE=1 SV=2	DDRGK_HUMAN		36 kDa		unknown	1	2	0
1256	TRUE	Empty	Splicing factor 3A subunit 2 OS=Homo sapiens OX=9606 GN=SF3A2 PE=1 SV=2	SF3A2_HUMAN		49 kDa		unknown	1	0	1
1257	TRUE	Empty	UPF0688 protein C1orf174 OS=Homo sapiens OX=9606 GN=C1orf174 PE=1 SV=2	CA174_HUMAN		26 kDa		unknown	1	1	0
1258	TRUE	Empty	5'-nucleotidase domain-containing protein 2 OS=Homo sapiens OX=9606 GN=NT5DC2 PE=1 SV=1	NT5D2_HUMAN		61 kDa		unknown	0	1	0
1259	TRUE	Empty	Dipeptidyl peptidase 1 OS=Homo sapiens OX=9606 GN=CTSC PE=1 SV=2	CATC_HUMAN		52 kDa		unknown	1	1	0
1260	TRUE	Empty	3-beta-hydroxysteroid-Delta(8),Delta(7)-isomerase OS=Homo sapiens OX=9606 GN=EBP PE=1 SV=3	EBP_HUMAN		26 kDa		unknown	1	1	0
1261	TRUE	Empty	Homeodomain-interacting protein kinase 4 OS=Homo sapiens OX=9606 GN=HIPK4 PE=1 SV=1	HIPK4_HUMAN		69 kDa		unknown	1	0	0
1262	TRUE	Empty	Transcriptional repressor p66-alpha OS=Homo sapiens OX=9606 GN=GATAD2A PE=1 SV=1	P66A_HUMAN		68 kDa	TRUE	unknown	2	0	2
1263	TRUE	Empty	F-actin-capping protein subunit alpha-2 OS=Homo sapiens OX=9606 GN=CAPZA2 PE=1 SV=3	CAZA2_HUMAN		33 kDa	TRUE	unknown	3	4	0
1264	TRUE	Empty	HLA class I histocompatibility antigen, C alpha chain OS=Homo sapiens OX=9606 GN=HLA-C PE=1 SV=3	HLAC_HUMAN		41 kDa	TRUE	unknown	2	2	0
1265	TRUE	Empty	Methionine--tRNA ligase, cytoplasmic OS=Homo sapiens OX=9606 GN=MARS1 PE=1 SV=2	SYMC_HUMAN		101 kDa		unknown	1	1	0
1266	TRUE	Empty	Importin subunit alpha-4 OS=Homo sapiens OX=9606 GN=KPNA3 PE=1 SV=2	IMA4_HUMAN		58 kDa	TRUE	unknown	1	1	0
1267	TRUE	Empty	Desmoglein-2 OS=Homo sapiens OX=9606 GN=DSG2 PE=1 SV=2	DSG2_HUMAN		122 kDa		unknown	0	1	2
1268	TRUE	Empty	Coiled-coil domain-containing protein 137 OS=Homo sapiens OX=9606 GN=CCDC137 PE=1 SV=1	CC137_HUMAN		33 kDa		unknown	1	1	0
1269	TRUE	Empty	Leukotriene A-4 hydrolase OS=Homo sapiens OX=9606 GN=LTA4H PE=1 SV=2	LKHA4_HUMAN		69 kDa		unknown	0	0	1
1270	TRUE	Empty	39S ribosomal protein S18a, mitochondrial OS=Homo sapiens OX=9606 GN=MRPS18A PE=1 SV=1	RT18A_HUMAN		22 kDa		unknown	1	0	0
1271	TRUE	Empty	LanC-like protein 2 OS=Homo sapiens OX=9606 GN=LANCL2 PE=1 SV=1	LANC2_HUMAN		51 kDa		unknown	1	2	0
1272	TRUE	Empty	Omega-amidase NIT2 OS=Homo sapiens OX=9606 GN=NIT2 PE=1 SV=1	NIT2_HUMAN		31 kDa		unknown	2	2	0
1273	TRUE	Empty	Hypoxanthine-guanine phosphoribosyltransferase OS=Homo sapiens OX=9606 GN=HPRT1 PE=1 SV=2	HPRT_HUMAN		25 kDa		unknown	0	1	2
1274	TRUE	Empty	Transmembrane protein 214 OS=Homo sapiens OX=9606 GN=TMEM214 PE=1 SV=2	TM214_HUMAN		77 kDa		unknown	2	1	0
1275	TRUE	Empty	Hydroxyacyl-coenzyme A dehydrogenase, mitochondrial OS=Homo sapiens OX=9606 GN=HADH PE=1 SV=3	HCDH_HUMAN		34 kDa		unknown	2	2	0
1276	TRUE	Empty	Crk-like protein OS=Homo sapiens OX=9606 GN=CRKL PE=1 SV=1	CRKL_HUMAN		34 kDa		unknown	2	1	0
1277	TRUE	Empty	NADH dehydrogenase [ubiquinone] flavoprotein 1, mitochondrial OS=Homo sapiens OX=9606 GN=NDUFV1 PE=1 SV=4	NDUV1_HUMAN		51 kDa		unknown	0	1	1
1278	TRUE	Empty	Protein S100-A8 OS=Homo sapiens OX=9606 GN=S100A8 PE=1 SV=1	S10A8_HUMAN		11 kDa		unknown	1	0	2
1279	TRUE	Empty	Tubulin gamma-1 chain OS=Homo sapiens OX=9606 GN=TUBG1 PE=1 SV=2	TBG1_HUMAN (+1)		51 kDa		unknown	1	0	2
1280	TRUE	Empty	Elongation factor G, mitochondrial OS=Homo sapiens OX=9606 GN=GFM1 PE=1 SV=2	EFGM_HUMAN		83 kDa		unknown	1	2	0
1281	TRUE	Empty	Cysteine--tRNA ligase, cytoplasmic OS=Homo sapiens OX=9606 GN=CARS1 PE=1 SV=3	SYCC_HUMAN		85 kDa		unknown	1	0	1
1282	TRUE	Empty	Chromosome-associated kinesin KIF4A OS=Homo sapiens OX=9606 GN=KIF4A PE=1 SV=3	KIF4A_HUMAN		140 kDa		unknown	1	0	0
1283	TRUE	Empty	Clathrin interactor 1 OS=Homo sapiens OX=9606 GN=CLINT1 PE=1 SV=1	EPN4_HUMAN		68 kDa		unknown	1	0	0
1284	TRUE	Empty	Tripartite motif-containing protein 14 OS=Homo sapiens OX=9606 GN=TRIM14 PE=1 SV=2	TRI14_HUMAN		50 kDa		unknown	1	1	0
1285	TRUE	Empty	Protein S100-A14 OS=Homo sapiens OX=9606 GN=S100A14 PE=1 SV=1	S10AE_HUMAN		12 kDa		unknown	1	1	0
1286	TRUE	Empty	LIM and SH3 domain protein 1 OS=Homo sapiens OX=9606 GN=LASP1 PE=1 SV=2	LASP1_HUMAN		30 kDa		unknown	1	2	0
1287	TRUE	Empty	Inosine-5'-monophosphate dehydrogenase 1 OS=Homo sapiens OX=9606 GN=IMPDH1 PE=1 SV=2	IMDH1_HUMAN		55 kDa	TRUE	unknown	3	0	5
1288	TRUE	Empty	Proteasomal ubiquitin receptor ADRM1 OS=Homo sapiens OX=9606 GN=ADRM1 PE=1 SV=2	ADRM1_HUMAN		42 kDa		unknown	1	2	0
1289	TRUE	Empty	DNA-directed RNA polymerase, mitochondrial OS=Homo sapiens OX=9606 GN=POLRMT PE=1 SV=2	RPOM_HUMAN		139 kDa		unknown	0	1	1
1290	TRUE	Empty	Ribosomal RNA-processing protein 7 homolog A OS=Homo sapiens OX=9606 GN=RRP7A PE=1 SV=2	RRP7A_HUMAN		32 kDa		unknown	1	1	0
1291	TRUE	Empty	Tubulin beta-4A chain OS=Homo sapiens OX=9606 GN=TUBB4A PE=1 SV=2	TBB4A_HUMAN		50 kDa	TRUE	unknown	0	60	103
1292	TRUE	Empty	Isochorismatase domain-containing protein 2 OS=Homo sapiens OX=9606 GN=ISOC2 PE=1 SV=1	ISOC2_HUMAN		22 kDa		unknown	1	1	0
1293	TRUE	Empty	28S ribosomal protein S5, mitochondrial OS=Homo sapiens OX=9606 GN=MRPS5 PE=1 SV=2	RT05_HUMAN		48 kDa		unknown	0	0	1
1294	TRUE	Empty	Mitochondrial intermediate peptidase OS=Homo sapiens OX=9606 GN=MIPEP PE=1 SV=2	MIPEP_HUMAN		81 kDa		unknown	1	0	0
1295	TRUE	Empty	Calpain-2 catalytic subunit OS=Homo sapiens OX=9606 GN=CAPN2 PE=1 SV=6	CAN2_HUMAN		80 kDa		unknown	0	1	0
1296	TRUE	Empty	NADH dehydrogenase [ubiquinone] 1 alpha subcomplex subunit 9, mitochondrial OS=Homo sapiens OX=9606 GN=NDUFA9 PE=1 SV=2	NDUA9_HUMAN		43 kDa		unknown	0	1	0
1297	TRUE	Empty	Protein arginine N-methyltransferase 5 OS=Homo sapiens OX=9606 GN=PRMT5 PE=1 SV=4	ANM5_HUMAN		73 kDa		unknown	1	0	0
1298	TRUE	Empty	Deoxynucleotidyltransferase terminal-interacting protein 2 OS=Homo sapiens OX=9606 GN=DNTTIP2 PE=1 SV=2	TDIF2_HUMAN		84 kDa		unknown	0	1	1
1299	TRUE	Empty	Processing and transport protein (Fragment) OS=Human herpesvirus 2 OX=10310 GN=UL28 PE=3 SV=1	PRTP_HHV2		27 kDa	TRUE	unknown	0	2	2
1300	TRUE	Empty	Calcium-binding mitochondrial carrier protein Aralar1 OS=Homo sapiens OX=9606 GN=SLC25A12 PE=1 SV=2	CMC1_HUMAN		75 kDa	TRUE	unknown	5	0	0
1301	TRUE	Empty	Oxygen-dependent coproporphyrinogen-III oxidase, mitochondrial OS=Homo sapiens OX=9606 GN=CPOX PE=1 SV=3	HEM6_HUMAN		50 kDa		unknown	0	2	0
1302	TRUE	Empty	Eukaryotic translation initiation factor 3 subunit M OS=Homo sapiens OX=9606 GN=EIF3M PE=1 SV=1	EIF3M_HUMAN		43 kDa		unknown	0	1	0
1303	TRUE	Empty	Ras-related protein Rab-32 OS=Homo sapiens OX=9606 GN=RAB32 PE=1 SV=3	RAB32_HUMAN		25 kDa	TRUE	unknown	2	0	0
1304	TRUE	Empty	Syntaxin-5 OS=Homo sapiens OX=9606 GN=STX5 PE=1 SV=2	STX5_HUMAN		40 kDa		unknown	0	2	0
1305	TRUE	Empty	U2 small nuclear ribonucleoprotein B'' OS=Homo sapiens OX=9606 GN=SNRPB2 PE=1 SV=1	RU2B_HUMAN		25 kDa	TRUE	unknown	0	0	3
1306	TRUE	Empty	Nuclear distribution protein nudE homolog 1 OS=Homo sapiens OX=9606 GN=NDE1 PE=1 SV=3	NDE1_HUMAN		38 kDa		unknown	1	0	0
1307	TRUE	Empty	Zinc finger Ran-binding domain-containing protein 2 OS=Homo sapiens OX=9606 GN=ZRANB2 PE=1 SV=2	ZRAB2_HUMAN		37 kDa		unknown	0	0	2
1308	TRUE	Empty	Glutaryl-CoA dehydrogenase, mitochondrial OS=Homo sapiens OX=9606 GN=GCDH PE=1 SV=1	GCDH_HUMAN		48 kDa		unknown	1	0	0
1309	TRUE	Empty	F-box-like/WD repeat-containing protein TBL1XR1 OS=Homo sapiens OX=9606 GN=TBL1XR1 PE=1 SV=1	TBL1R_HUMAN		56 kDa		unknown	2	0	0
1310	TRUE	Empty	Guanine nucleotide-binding protein G(s) subunit alpha isoforms short OS=Homo sapiens OX=9606 GN=GNAS PE=1 SV=1	GNAS2_HUMAN		46 kDa	TRUE	unknown	3	0	0
1311	TRUE	Empty	Calcium load-activated calcium channel OS=Homo sapiens OX=9606 GN=TMCO1 PE=1 SV=2	TMCO1_HUMAN		27 kDa		unknown	2	0	0
1312	TRUE	Empty	Nuclear pore complex protein Nup153 OS=Homo sapiens OX=9606 GN=NUP153 PE=1 SV=2	NU153_HUMAN		154 kDa		unknown	0	1	0
1313	TRUE	Empty	Surfeit locus protein 2 OS=Homo sapiens OX=9606 GN=SURF2 PE=1 SV=3	SURF2_HUMAN		30 kDa		unknown	0	0	1
1314	TRUE	Empty	Presequence protease, mitochondrial OS=Homo sapiens OX=9606 GN=PITRM1 PE=1 SV=3	PREP_HUMAN		117 kDa		unknown	1	0	0
1315	TRUE	Empty	Apoptosis inhibitor 5 OS=Homo sapiens OX=9606 GN=API5 PE=1 SV=3	API5_HUMAN		59 kDa		unknown	1	0	0
1316	TRUE	Empty	Transmembrane emp24 domain-containing protein 4 OS=Homo sapiens OX=9606 GN=TMED4 PE=1 SV=1	TMED4_HUMAN		26 kDa	TRUE	unknown	0	1	0
1317	TRUE	Empty	Filaggrin-2 OS=Homo sapiens OX=9606 GN=FLG2 PE=1 SV=1	FILA2_HUMAN		248 kDa		unknown	0	0	2
1318	TRUE	Empty	Pre-mRNA-splicing factor SYF1 OS=Homo sapiens OX=9606 GN=XAB2 PE=1 SV=2	SYF1_HUMAN		100 kDa		unknown	1	0	0
1319	TRUE	Empty	RNA cytosine C(5)-methyltransferase NSUN2 OS=Homo sapiens OX=9606 GN=NSUN2 PE=1 SV=2	NSUN2_HUMAN		86 kDa		unknown	0	1	0
1320	TRUE	Empty	Microtubule-associated protein RP/EB family member 1 OS=Homo sapiens OX=9606 GN=MAPRE1 PE=1 SV=3	MARE1_HUMAN		30 kDa		unknown	1	0	0
1321	TRUE	Empty	Protein mono-ADP-ribosyltransferase PARP9 OS=Homo sapiens OX=9606 GN=PARP9 PE=1 SV=2	PARP9_HUMAN		96 kDa		unknown	2	0	0
1322	TRUE	Empty	Guanine nucleotide-binding protein subunit alpha-11 OS=Homo sapiens OX=9606 GN=GNA11 PE=1 SV=2	GNA11_HUMAN		42 kDa		unknown	0	1	0
1323	TRUE	Empty	Cytochrome b-c1 complex subunit Rieske, mitochondrial OS=Homo sapiens OX=9606 GN=UQCRFS1 PE=1 SV=2	UCRI_HUMAN		30 kDa		unknown	0	0	1
1324	TRUE	Empty	Protein phosphatase 1 regulatory subunit 12C OS=Homo sapiens OX=9606 GN=PPP1R12C PE=1 SV=1	PP12C_HUMAN		85 kDa		unknown	1	0	0
1325	TRUE	Empty	Hepatoma-derived growth factor OS=Homo sapiens OX=9606 GN=HDGF PE=1 SV=1	HDGF_HUMAN		27 kDa		unknown	0	1	0
1326	TRUE	Empty	DNA topoisomerase 2-binding protein 1 OS=Homo sapiens OX=9606 GN=TOPBP1 PE=1 SV=3	TOPB1_HUMAN		171 kDa		unknown	1	0	0
1327	TRUE	Empty	Beta-2-microglobulin OS=Homo sapiens OX=9606 GN=B2M PE=1 SV=1	B2MG_HUMAN		14 kDa		unknown	1	0	0
1328	TRUE	Empty	Specifically androgen-regulated gene protein OS=Homo sapiens OX=9606 GN=SARG PE=1 SV=2	SARG_HUMAN		64 kDa		unknown	2	0	0
1329	TRUE	Empty	Serine/arginine repetitive matrix protein 2 OS=Homo sapiens OX=9606 GN=SRRM2 PE=1 SV=2	SRRM2_HUMAN		300 kDa		unknown	0	0	1
1330	TRUE	Empty	ATP synthase subunit g, mitochondrial OS=Homo sapiens OX=9606 GN=ATP5MG PE=1 SV=3	ATP5L_HUMAN		11 kDa		unknown	2	0	0
1331	TRUE	Empty	RNA 3'-terminal phosphate cyclase-like protein OS=Homo sapiens OX=9606 GN=RCL1 PE=1 SV=3	RCL1_HUMAN		41 kDa		unknown	2	0	0
1332	TRUE	Empty	ER membrane protein complex subunit 5 OS=Homo sapiens OX=9606 GN=MMGT1 PE=1 SV=1	EMC5_HUMAN		15 kDa		unknown	1	0	0
1333	TRUE	Empty	Fatty acid-binding protein 5 OS=Homo sapiens OX=9606 GN=FABP5 PE=1 SV=3	FABP5_HUMAN		15 kDa		unknown	0	0	3
1334	TRUE	Empty	DNA dC->dU-editing enzyme APOBEC-3C OS=Homo sapiens OX=9606 GN=APOBEC3C PE=1 SV=2	ABC3C_HUMAN		23 kDa		unknown	0	0	3
1335	TRUE	Empty	Parafibromin OS=Homo sapiens OX=9606 GN=CDC73 PE=1 SV=1	CDC73_HUMAN		61 kDa		unknown	0	0	2
1336	TRUE	Empty	Nucleolar complex protein 4 homolog OS=Homo sapiens OX=9606 GN=NOC4L PE=1 SV=1	NOC4L_HUMAN		58 kDa		unknown	2	0	0
1337	TRUE	Empty	DNA dC->dU-editing enzyme APOBEC-3B OS=Homo sapiens OX=9606 GN=APOBEC3B PE=1 SV=1	ABC3B_HUMAN		46 kDa		unknown	0	0	1
1338	TRUE	Empty	Enoyl-CoA delta isomerase 2 OS=Homo sapiens OX=9606 GN=ECI2 PE=1 SV=4	ECI2_HUMAN		44 kDa		unknown	0	1	0
1339	TRUE	Empty	RNA-binding protein 26 OS=Homo sapiens OX=9606 GN=RBM26 PE=1 SV=3	RBM26_HUMAN		114 kDa		unknown	2	0	0
1340	TRUE	Empty	Probable ATP-dependent RNA helicase DHX37 OS=Homo sapiens OX=9606 GN=DHX37 PE=1 SV=1	DHX37_HUMAN		130 kDa		unknown	1	0	0
1341	TRUE	Empty	A-kinase anchor protein 8 OS=Homo sapiens OX=9606 GN=AKAP8 PE=1 SV=1	AKAP8_HUMAN		76 kDa		unknown	1	0	0
1342	TRUE	Empty	ADP-ribosylation factor 5 OS=Homo sapiens OX=9606 GN=ARF5 PE=1 SV=2	ARF5_HUMAN		21 kDa	TRUE	unknown	3	3	3
1343	TRUE	Empty	Dermcidin OS=Homo sapiens OX=9606 GN=DCD PE=1 SV=2	DCD_HUMAN		11 kDa		unknown	1	1	1
1344	TRUE	Empty	Transmembrane protein 154 OS=Homo sapiens OX=9606 GN=TMEM154 PE=1 SV=2	TM154_HUMAN		20 kDa		unknown	1	1	1
1345	TRUE	Empty	Multifunctional methyltransferase subunit TRM112-like protein OS=Homo sapiens OX=9606 GN=TRMT112 PE=1 SV=1	TR112_HUMAN		14 kDa		unknown	1	1	1
1346	TRUE	Empty	Protein YIPF5 OS=Homo sapiens OX=9606 GN=YIPF5 PE=1 SV=1	YIPF5_HUMAN		28 kDa		unknown	1	1	1
1347	TRUE	Empty	Sigma non-opioid intracellular receptor 1 OS=Homo sapiens OX=9606 GN=SIGMAR1 PE=1 SV=1	SGMR1_HUMAN		25 kDa		unknown	1	1	0
1348	TRUE	Empty	Inositol polyphosphate 5-phosphatase K OS=Homo sapiens OX=9606 GN=INPP5K PE=1 SV=3	INP5K_HUMAN		51 kDa		unknown	1	0	0
1349	TRUE	Empty	Protein pelota homolog OS=Homo sapiens OX=9606 GN=PELO PE=1 SV=2	PELO_HUMAN		43 kDa		unknown	1	1	0
1350	TRUE	Empty	Protein MAL2 OS=Homo sapiens OX=9606 GN=MAL2 PE=1 SV=1	MAL2_HUMAN		19 kDa		unknown	0	1	1
1351	TRUE	Empty	Translocon-associated protein subunit gamma OS=Homo sapiens OX=9606 GN=SSR3 PE=1 SV=1	SSRG_HUMAN		21 kDa		unknown	1	0	1
1352	TRUE	Empty	Transcription factor p65 OS=Homo sapiens OX=9606 GN=RELA PE=1 SV=2	TF65_HUMAN		60 kDa		unknown	0	1	1
1353	TRUE	Empty	ADP-ribose glycohydrolase MACROD1 OS=Homo sapiens OX=9606 GN=MACROD1 PE=1 SV=2	MACD1_HUMAN		36 kDa		unknown	1	1	0
1354	TRUE	Empty	Oligosaccharyltransferase complex subunit OSTC OS=Homo sapiens OX=9606 GN=OSTC PE=1 SV=1	OSTC_HUMAN		17 kDa		unknown	0	1	1
1355	TRUE	Empty	28S ribosomal protein S16, mitochondrial OS=Homo sapiens OX=9606 GN=MRPS16 PE=1 SV=1	RT16_HUMAN		15 kDa		unknown	0	0	1
1356	TRUE	Empty	Importin subunit alpha-1 OS=Homo sapiens OX=9606 GN=KPNA2 PE=1 SV=1	IMA1_HUMAN		58 kDa		unknown	1	1	0
1357	TRUE	Empty	Exosome complex component RRP45 OS=Homo sapiens OX=9606 GN=EXOSC9 PE=1 SV=3	EXOS9_HUMAN		49 kDa		unknown	0	0	1
1358	TRUE	Empty	Septin-8 OS=Homo sapiens OX=9606 GN=SEPTIN8 PE=1 SV=4	SEPT8_HUMAN		56 kDa	TRUE	unknown	1	0	0
1359	TRUE	Empty	Vacuolar protein sorting-associated protein 29 OS=Homo sapiens OX=9606 GN=VPS29 PE=1 SV=1	VPS29_HUMAN		21 kDa		unknown	1	2	0
1360	TRUE	Empty	Serine-threonine kinase receptor-associated protein OS=Homo sapiens OX=9606 GN=STRAP PE=1 SV=1	STRAP_HUMAN		38 kDa		unknown	1	1	0
1361	TRUE	Empty	Ras GTPase-activating protein-binding protein 1 OS=Homo sapiens OX=9606 GN=G3BP1 PE=1 SV=1	G3BP1_HUMAN		52 kDa		unknown	0	1	1
1362	TRUE	Empty	26S proteasome regulatory subunit 8 OS=Homo sapiens OX=9606 GN=PSMC5 PE=1 SV=1	PRS8_HUMAN		46 kDa	TRUE	unknown	1	1	0
1363	TRUE	Empty	Nucleolar protein 12 OS=Homo sapiens OX=9606 GN=NOL12 PE=1 SV=1	NOL12_HUMAN		25 kDa		unknown	1	1	0
1364	TRUE	Empty	Protein canopy homolog 2 OS=Homo sapiens OX=9606 GN=CNPY2 PE=1 SV=1	CNPY2_HUMAN		21 kDa		unknown	1	1	0
1365	TRUE	Empty	Guanine nucleotide-binding protein G(i) subunit alpha-3 OS=Homo sapiens OX=9606 GN=GNAI3 PE=1 SV=3	GNAI3_HUMAN		41 kDa	TRUE	unknown	3	3	0
1366	TRUE	Empty	Ubiquinone biosynthesis protein COQ9, mitochondrial OS=Homo sapiens OX=9606 GN=COQ9 PE=1 SV=1	COQ9_HUMAN		36 kDa		unknown	1	0	1
1367	TRUE	Empty	HLA class I histocompatibility antigen, B alpha chain OS=Homo sapiens OX=9606 GN=HLA-B PE=1 SV=3	HLAB_HUMAN		40 kDa	TRUE	unknown	0	1	1
1368	TRUE	Empty	Exosome complex component RRP42 OS=Homo sapiens OX=9606 GN=EXOSC7 PE=1 SV=3	EXOS7_HUMAN		32 kDa		unknown	0	1	0
1369	TRUE	Empty	Methyl-CpG-binding domain protein 2 OS=Homo sapiens OX=9606 GN=MBD2 PE=1 SV=1	MBD2_HUMAN		43 kDa		unknown	0	0	1
1370	TRUE	Empty	Dolichyl-phosphate beta-glucosyltransferase OS=Homo sapiens OX=9606 GN=ALG5 PE=1 SV=1	ALG5_HUMAN		37 kDa		unknown	1	2	0
1371	TRUE	Empty	Charged multivesicular body protein 4b OS=Homo sapiens OX=9606 GN=CHMP4B PE=1 SV=1	CHM4B_HUMAN		25 kDa		unknown	2	1	0
1372	TRUE	Empty	Ceroid-lipofuscinosis neuronal protein 6 OS=Homo sapiens OX=9606 GN=CLN6 PE=1 SV=1	CLN6_HUMAN		36 kDa		unknown	1	1	0
1373	TRUE	Empty	High mobility group nucleosome-binding domain-containing protein 3 OS=Homo sapiens OX=9606 GN=HMGN3 PE=1 SV=2	HMGN3_HUMAN		11 kDa		unknown	1	2	0
1374	TRUE	Empty	Splicing factor 3B subunit 4 OS=Homo sapiens OX=9606 GN=SF3B4 PE=1 SV=1	SF3B4_HUMAN		44 kDa		unknown	1	0	2
1375	TRUE	Empty	DNA topoisomerase 2-beta OS=Homo sapiens OX=9606 GN=TOP2B PE=1 SV=3	TOP2B_HUMAN		183 kDa	TRUE	unknown	0	5	0
1376	TRUE	Empty	Procollagen galactosyltransferase 1 OS=Homo sapiens OX=9606 GN=COLGALT1 PE=1 SV=1	GT251_HUMAN		72 kDa		unknown	1	0	0
1377	TRUE	Empty	Aminoacyl tRNA synthase complex-interacting multifunctional protein 1 OS=Homo sapiens OX=9606 GN=AIMP1 PE=1 SV=2	AIMP1_HUMAN		34 kDa		unknown	0	1	0
1378	TRUE	Empty	GTPase HRas OS=Homo sapiens OX=9606 GN=HRAS PE=1 SV=1	RASH_HUMAN (+1)		21 kDa		unknown	2	0	0
1379	TRUE	Empty	39S ribosomal protein L19, mitochondrial OS=Homo sapiens OX=9606 GN=MRPL19 PE=1 SV=2	RM19_HUMAN		34 kDa		unknown	0	1	0
1380	TRUE	Empty	39S ribosomal protein L33, mitochondrial OS=Homo sapiens OX=9606 GN=MRPL33 PE=1 SV=1	RM33_HUMAN		8 kDa		unknown	1	0	0
1381	TRUE	Empty	Farnesyl pyrophosphate synthase OS=Homo sapiens OX=9606 GN=FDPS PE=1 SV=4	FPPS_HUMAN		48 kDa		unknown	0	1	0
1382	TRUE	Empty	Cation-dependent mannose-6-phosphate receptor OS=Homo sapiens OX=9606 GN=M6PR PE=1 SV=1	MPRD_HUMAN		31 kDa		unknown	0	2	0
1383	TRUE	Empty	Basal cell adhesion molecule OS=Homo sapiens OX=9606 GN=BCAM PE=1 SV=2	BCAM_HUMAN		67 kDa		unknown	0	1	0
1384	TRUE	Empty	Ras-related protein Rap-2c OS=Homo sapiens OX=9606 GN=RAP2C PE=1 SV=1	RAP2C_HUMAN		21 kDa		unknown	1	0	0
1385	TRUE	Empty	Fibroblast growth factor-binding protein 1 OS=Homo sapiens OX=9606 GN=FGFBP1 PE=1 SV=1	FGFP1_HUMAN		26 kDa		unknown	2	0	0
1386	TRUE	Empty	Lysine-specific demethylase 2B OS=Homo sapiens OX=9606 GN=KDM2B PE=1 SV=1	KDM2B_HUMAN		153 kDa		unknown	0	0	1
1387	TRUE	Empty	Lysine-specific demethylase 2A OS=Homo sapiens OX=9606 GN=KDM2A PE=1 SV=3	KDM2A_HUMAN		133 kDa		unknown	0	1	0
1388	TRUE	Empty	26S proteasome non-ATPase regulatory subunit 4 OS=Homo sapiens OX=9606 GN=PSMD4 PE=1 SV=1	PSMD4_HUMAN		41 kDa		unknown	1	0	0
1389	TRUE	Empty	Lysophosphatidylcholine acyltransferase 1 OS=Homo sapiens OX=9606 GN=LPCAT1 PE=1 SV=2	PCAT1_HUMAN		59 kDa		unknown	1	0	0
1390	TRUE	Empty	Sorting and assembly machinery component 50 homolog OS=Homo sapiens OX=9606 GN=SAMM50 PE=1 SV=3	SAM50_HUMAN		52 kDa		unknown	0	1	0
1391	TRUE	Empty	Chromobox protein homolog 5 OS=Homo sapiens OX=9606 GN=CBX5 PE=1 SV=1	CBX5_HUMAN		22 kDa	TRUE	unknown	0	0	2
1392	TRUE	Empty	Oxysterol-binding protein-related protein 8 OS=Homo sapiens OX=9606 GN=OSBPL8 PE=1 SV=3	OSBL8_HUMAN		101 kDa		unknown	0	1	0
1393	TRUE	Empty	Retinoblastoma-associated protein OS=Homo sapiens OX=9606 GN=RB1 PE=1 SV=2	RB_HUMAN		106 kDa		unknown	1	0	0
1394	TRUE	Empty	Leucine zipper putative tumor suppressor 3 OS=Homo sapiens OX=9606 GN=LZTS3 PE=2 SV=1	LZTS3_HUMAN		72 kDa		unknown	0	0	1
1395	TRUE	Empty	Sialic acid synthase OS=Homo sapiens OX=9606 GN=NANS PE=1 SV=2	SIAS_HUMAN		40 kDa		unknown	0	1	0
1396	TRUE	Empty	Transcriptional repressor CTCF OS=Homo sapiens OX=9606 GN=CTCF PE=1 SV=1	CTCF_HUMAN		83 kDa		unknown	0	1	0
1397	TRUE	Empty	Mitochondrial Rho GTPase 2 OS=Homo sapiens OX=9606 GN=RHOT2 PE=1 SV=2	MIRO2_HUMAN		68 kDa		unknown	0	0	1
1398	TRUE	Empty	Eukaryotic translation initiation factor 3 subunit H OS=Homo sapiens OX=9606 GN=EIF3H PE=1 SV=1	EIF3H_HUMAN		40 kDa		unknown	0	1	0
1399	TRUE	Empty	S-adenosylmethionine synthase isoform type-2 OS=Homo sapiens OX=9606 GN=MAT2A PE=1 SV=1	METK2_HUMAN		44 kDa		unknown	0	1	0
1400	TRUE	Empty	Golgin subfamily A member 2 OS=Homo sapiens OX=9606 GN=GOLGA2 PE=1 SV=3	GOGA2_HUMAN		113 kDa		unknown	2	0	0
1401	TRUE	Empty	Aspartate aminotransferase, cytoplasmic OS=Homo sapiens OX=9606 GN=GOT1 PE=1 SV=3	AATC_HUMAN		46 kDa		unknown	0	1	0
1402	TRUE	Empty	Digestive organ expansion factor homolog OS=Homo sapiens OX=9606 GN=DIEXF PE=1 SV=2	DIEXF_HUMAN		87 kDa		unknown	0	0	1
1403	TRUE	Empty	Peptidyl-prolyl cis-trans isomerase FKBP9 OS=Homo sapiens OX=9606 GN=FKBP9 PE=1 SV=2	FKBP9_HUMAN		63 kDa		unknown	0	1	0
1404	TRUE	Empty	Xin actin-binding repeat-containing protein 2 OS=Homo sapiens OX=9606 GN=XIRP2 PE=1 SV=2	XIRP2_HUMAN		382 kDa		unknown	1	0	0
1405	TRUE	Empty	Nuclear factor NF-kappa-B p105 subunit OS=Homo sapiens OX=9606 GN=NFKB1 PE=1 SV=2	NFKB1_HUMAN		105 kDa		unknown	2	0	0
1406	TRUE	Empty	Succinate--CoA ligase [GDP-forming] subunit beta, mitochondrial OS=Homo sapiens OX=9606 GN=SUCLG2 PE=1 SV=2	SUCB2_HUMAN		47 kDa		unknown	0	2	0
1407	TRUE	Empty	RNA polymerase-associated protein LEO1 OS=Homo sapiens OX=9606 GN=LEO1 PE=1 SV=1	LEO1_HUMAN		75 kDa		unknown	0	0	2
1408	TRUE	Empty	39S ribosomal protein L1, mitochondrial OS=Homo sapiens OX=9606 GN=MRPL1 PE=1 SV=2	RM01_HUMAN		37 kDa		unknown	0	2	0
1409	TRUE	Empty	Nucleolar protein 7 OS=Homo sapiens OX=9606 GN=NOL7 PE=1 SV=2	NOL7_HUMAN		29 kDa		unknown	2	0	0
1410	TRUE	Empty	Desmoglein-1 OS=Homo sapiens OX=9606 GN=DSG1 PE=1 SV=2	DSG1_HUMAN		114 kDa		unknown	0	0	1
1411	TRUE	Empty	Luc7-like protein 3 OS=Homo sapiens OX=9606 GN=LUC7L3 PE=1 SV=2	LC7L3_HUMAN		51 kDa		unknown	2	0	0
1412	TRUE	Empty	High mobility group protein 20A OS=Homo sapiens OX=9606 GN=HMG20A PE=1 SV=1	HM20A_HUMAN		40 kDa		unknown	0	0	1
1413	TRUE	Empty	LRP chaperone MESD OS=Homo sapiens OX=9606 GN=MESD PE=1 SV=2	MESD_HUMAN		26 kDa		unknown	1	0	0
1414	TRUE	Empty	Transcription factor jun-B OS=Homo sapiens OX=9606 GN=JUNB PE=1 SV=1	JUNB_HUMAN		36 kDa		unknown	2	0	0
1415	TRUE	Empty	U3 small nucleolar RNA-associated protein 14 homolog A OS=Homo sapiens OX=9606 GN=UTP14A PE=1 SV=1	UT14A_HUMAN		88 kDa		unknown	1	0	0
1416	TRUE	Empty	CDK5 regulatory subunit-associated protein 3 OS=Homo sapiens OX=9606 GN=CDK5RAP3 PE=1 SV=2	CK5P3_HUMAN		57 kDa		unknown	0	1	0
1417	TRUE	Empty	Transcription initiation factor TFIID subunit 4 OS=Homo sapiens OX=9606 GN=TAF4 PE=1 SV=2	TAF4_HUMAN		110 kDa		unknown	0	0	1
1418	TRUE	Empty	Bromodomain-containing protein 2 OS=Homo sapiens OX=9606 GN=BRD2 PE=1 SV=2	BRD2_HUMAN		88 kDa		unknown	0	0	1
1419	TRUE	Empty	Splicing factor 3B subunit 6 OS=Homo sapiens OX=9606 GN=SF3B6 PE=1 SV=1	SF3B6_HUMAN		15 kDa		unknown	1	0	0
1420	TRUE	Empty	RNA-binding protein 4B OS=Homo sapiens OX=9606 GN=RBM4B PE=1 SV=1	RBM4B_HUMAN (+1)		40 kDa		unknown	1	0	0
1421	TRUE	Empty	Probable ATP-dependent RNA helicase DHX35 OS=Homo sapiens OX=9606 GN=DHX35 PE=1 SV=2	DHX35_HUMAN		79 kDa		unknown	1	0	0
1422	TRUE	Empty	Protein unc-45 homolog A OS=Homo sapiens OX=9606 GN=UNC45A PE=1 SV=1	UN45A_HUMAN		103 kDa		unknown	0	0	1
1423	TRUE	Empty	UPF0488 protein C8orf33 OS=Homo sapiens OX=9606 GN=C8orf33 PE=1 SV=1	CH033_HUMAN		25 kDa		unknown	1	0	0
1424	TRUE	Empty	Long-chain-fatty-acid--CoA ligase 1 OS=Homo sapiens OX=9606 GN=ACSL1 PE=1 SV=1	ACSL1_HUMAN		78 kDa		unknown	0	1	0
1425	TRUE	Empty	Leucine--tRNA ligase, cytoplasmic OS=Homo sapiens OX=9606 GN=LARS1 PE=1 SV=2	SYLC_HUMAN		134 kDa		unknown	0	1	0
1426	TRUE	Empty	Small ubiquitin-related modifier 4 OS=Homo sapiens OX=9606 GN=SUMO4 PE=1 SV=2	SUMO4_HUMAN		11 kDa		unknown	3	0	0
1427	TRUE	Empty	39S ribosomal protein L23, mitochondrial OS=Homo sapiens OX=9606 GN=MRPL23 PE=1 SV=1	RM23_HUMAN		18 kDa		unknown	0	0	3
1428	TRUE	Empty	Active regulator of SIRT1 OS=Homo sapiens OX=9606 GN=RPS19BP1 PE=1 SV=1	AROS_HUMAN		15 kDa		unknown	1	0	1
1429	TRUE	Empty	Cleavage stimulation factor subunit 2 OS=Homo sapiens OX=9606 GN=CSTF2 PE=1 SV=1	CSTF2_HUMAN		61 kDa		unknown	1	1	0
1430	TRUE	Empty	Heat shock 70 kDa protein 14 OS=Homo sapiens OX=9606 GN=HSPA14 PE=1 SV=1	HSP7E_HUMAN		55 kDa		unknown	1	0	1
1431	TRUE	Empty	Lysophospholipid acyltransferase 7 OS=Homo sapiens OX=9606 GN=MBOAT7 PE=1 SV=2	MBOA7_HUMAN		53 kDa		unknown	0	1	1
1432	TRUE	Empty	Metastasis-associated protein MTA1 OS=Homo sapiens OX=9606 GN=MTA1 PE=1 SV=2	MTA1_HUMAN		81 kDa	TRUE	unknown	1	0	2
1433	TRUE	Empty	Nucleoredoxin OS=Homo sapiens OX=9606 GN=NXN PE=1 SV=2	NXN_HUMAN		48 kDa		unknown	1	1	0
1434	TRUE	Empty	Cellular tumor antigen p53 OS=Homo sapiens OX=9606 GN=TP53 PE=1 SV=4	P53_HUMAN		44 kDa		unknown	1	0	1
1435	TRUE	Empty	39S ribosomal protein L32, mitochondrial OS=Homo sapiens OX=9606 GN=MRPL32 PE=1 SV=1	RM32_HUMAN		21 kDa		unknown	1	1	0
1436	TRUE	Empty	Neutral amino acid transporter A OS=Homo sapiens OX=9606 GN=SLC1A4 PE=1 SV=1	SATT_HUMAN		56 kDa		unknown	1	1	0
1437	TRUE	Empty	High mobility group nucleosome-binding domain-containing protein 4 OS=Homo sapiens OX=9606 GN=HMGN4 PE=1 SV=3	HMGN4_HUMAN		10 kDa		unknown	1	0	0
1438	TRUE	Empty	Mitochondrial potassium channel OS=Homo sapiens OX=9606 GN=CCDC51 PE=1 SV=2	MITOK_HUMAN		46 kDa		unknown	1	0	0
1439	TRUE	Empty	Monocarboxylate transporter 1 OS=Homo sapiens OX=9606 GN=SLC16A1 PE=1 SV=3	MOT1_HUMAN		54 kDa		unknown	0	1	0
1440	TRUE	Empty	NHP2-like protein 1 OS=Homo sapiens OX=9606 GN=SNU13 PE=1 SV=3	NH2L1_HUMAN		14 kDa		unknown	0	0	1
1441	TRUE	Empty	Cytochrome P450 2S1 OS=Homo sapiens OX=9606 GN=CYP2S1 PE=1 SV=2	CP2S1_HUMAN		56 kDa		unknown	1	0	0
1442	TRUE	Empty	CD2 antigen cytoplasmic tail-binding protein 2 OS=Homo sapiens OX=9606 GN=CD2BP2 PE=1 SV=1	CD2B2_HUMAN		38 kDa		unknown	1	0	0
1443	TRUE	Empty	Guanine nucleotide-binding protein G(I)/G(S)/G(T) subunit beta-1 OS=Homo sapiens OX=9606 GN=GNB1 PE=1 SV=3	GBB1_HUMAN		37 kDa	TRUE	unknown	0	2	0
1444	TRUE	Empty	Peflin OS=Homo sapiens OX=9606 GN=PEF1 PE=1 SV=1	PEF1_HUMAN		30 kDa		unknown	1	0	0
1445	TRUE	Empty	Keratin, type II cytoskeletal 3 OS=Homo sapiens OX=9606 GN=KRT3 PE=1 SV=3	K2C3_HUMAN		64 kDa	TRUE	unknown	34	0	0
1446	TRUE	Empty	NADH dehydrogenase [ubiquinone] 1 beta subcomplex subunit 9 OS=Homo sapiens OX=9606 GN=NDUFB9 PE=1 SV=3	NDUB9_HUMAN		22 kDa		unknown	0	0	1
1447	TRUE	Empty	Prothymosin alpha OS=Homo sapiens OX=9606 GN=PTMA PE=1 SV=2	PTMA_HUMAN		12 kDa		unknown	0	1	0
1448	TRUE	Empty	Metaxin-1 OS=Homo sapiens OX=9606 GN=MTX1 PE=1 SV=3	MTX1_HUMAN		51 kDa		unknown	0	1	0
1449	TRUE	Empty	Peptidyl-prolyl cis-trans isomerase FKBP1A OS=Homo sapiens OX=9606 GN=FKBP1A PE=1 SV=2	FKB1A_HUMAN		12 kDa		unknown	1	0	0
1450	TRUE	Empty	tRNA (adenine(58)-N(1))-methyltransferase, mitochondrial OS=Homo sapiens OX=9606 GN=TRMT61B PE=1 SV=2	TR61B_HUMAN		53 kDa		unknown	0	1	0
1451	TRUE	Empty	Plasma membrane calcium-transporting ATPase 4 OS=Homo sapiens OX=9606 GN=ATP2B4 PE=1 SV=2	AT2B4_HUMAN		138 kDa		unknown	0	1	0
1452	TRUE	Empty	Cornifin-B OS=Homo sapiens OX=9606 GN=SPRR1B PE=1 SV=2	SPR1B_HUMAN		10 kDa		unknown	1	0	0
1453	TRUE	Empty	H/ACA ribonucleoprotein complex subunit DKC1 OS=Homo sapiens OX=9606 GN=DKC1 PE=1 SV=3	DKC1_HUMAN		58 kDa		unknown	0	0	2
1454	TRUE	Empty	RNA polymerase II-associated factor 1 homolog OS=Homo sapiens OX=9606 GN=PAF1 PE=1 SV=2	PAF1_HUMAN		60 kDa		unknown	0	0	2
1455	TRUE	Empty	Serine/arginine-rich splicing factor 12 OS=Homo sapiens OX=9606 GN=SRSF12 PE=2 SV=1	SRS12_HUMAN		31 kDa		unknown	0	0	2
1456	TRUE	Empty	Valine--tRNA ligase OS=Homo sapiens OX=9606 GN=VARS1 PE=1 SV=4	SYVC_HUMAN		140 kDa		unknown	0	2	0
1457	TRUE	Empty	Protein MAK16 homolog OS=Homo sapiens OX=9606 GN=MAK16 PE=1 SV=2	MAK16_HUMAN		35 kDa		unknown	0	0	1
1458	TRUE	Empty	Protein THEM6 OS=Homo sapiens OX=9606 GN=THEM6 PE=1 SV=2	THEM6_HUMAN		24 kDa		unknown	0	2	0
1459	TRUE	Empty	Haloacid dehalogenase-like hydrolase domain-containing protein 3 OS=Homo sapiens OX=9606 GN=HDHD3 PE=1 SV=1	HDHD3_HUMAN		28 kDa		unknown	0	1	0
1460	TRUE	Empty	BUD13 homolog OS=Homo sapiens OX=9606 GN=BUD13 PE=1 SV=1	BUD13_HUMAN		71 kDa		unknown	1	0	0
1461	TRUE	Empty	Protein IWS1 homolog OS=Homo sapiens OX=9606 GN=IWS1 PE=1 SV=2	IWS1_HUMAN		92 kDa		unknown	0	0	1
1462	TRUE	Empty	39S ribosomal protein L24, mitochondrial OS=Homo sapiens OX=9606 GN=MRPL24 PE=1 SV=1	RM24_HUMAN		25 kDa		unknown	0	0	1
1463	TRUE	Empty	AF4/FMR2 family member 4 OS=Homo sapiens OX=9606 GN=AFF4 PE=1 SV=1	AFF4_HUMAN		127 kDa		unknown	0	0	1
1464	TRUE	Empty	Paired amphipathic helix protein Sin3a OS=Homo sapiens OX=9606 GN=SIN3A PE=1 SV=2	SIN3A_HUMAN		145 kDa		unknown	0	0	2
1465	TRUE	Empty	Transcription factor BTF3 OS=Homo sapiens OX=9606 GN=BTF3 PE=1 SV=1	BTF3_HUMAN		22 kDa		unknown	0	0	1
1466	TRUE	Empty	Inorganic pyrophosphatase 2, mitochondrial OS=Homo sapiens OX=9606 GN=PPA2 PE=1 SV=2	IPYR2_HUMAN		38 kDa		unknown	0	2	0
1467	TRUE	Empty	Arginine and glutamate-rich protein 1 OS=Homo sapiens OX=9606 GN=ARGLU1 PE=1 SV=1	ARGL1_HUMAN		33 kDa		unknown	1	0	0
1468	TRUE	Empty	Multifunctional procollagen lysine hydroxylase and glycosyltransferase LH3 OS=Homo sapiens OX=9606 GN=PLOD3 PE=1 SV=1	PLOD3_HUMAN		85 kDa		unknown	0	1	0
1469	TRUE	Empty	Tegument protein UL47 OS=Human herpesvirus 1 (strain 17) OX=10299 GN=UL47 PE=1 SV=1	TEG5_HHV11		74 kDa	TRUE	unknown	0	23	0
1470	TRUE	Empty	Inner nuclear membrane protein Man1 OS=Homo sapiens OX=9606 GN=LEMD3 PE=1 SV=2	MAN1_HUMAN		100 kDa		unknown	0	1	0
1471	TRUE	Empty	Glycine cleavage system H protein, mitochondrial OS=Homo sapiens OX=9606 GN=GCSH PE=1 SV=2	GCSH_HUMAN		19 kDa		unknown	0	0	1
1472	TRUE	Empty	Zinc finger protein-like 1 OS=Homo sapiens OX=9606 GN=ZFPL1 PE=1 SV=2	ZFPL1_HUMAN		34 kDa		unknown	1	0	0
1473	TRUE	Empty	Tumor protein D52 OS=Homo sapiens OX=9606 GN=TPD52 PE=1 SV=2	TPD52_HUMAN		24 kDa		unknown	1	0	0
1474	TRUE	Empty	Nucleoplasmin-3 OS=Homo sapiens OX=9606 GN=NPM3 PE=1 SV=3	NPM3_HUMAN		19 kDa		unknown	0	0	1
1475	TRUE	Empty	WD repeat-containing protein 61 OS=Homo sapiens OX=9606 GN=WDR61 PE=1 SV=1	WDR61_HUMAN		34 kDa		unknown	0	0	1
1476	TRUE	Empty	DNA-directed RNA polymerases I and III subunit RPAC1 OS=Homo sapiens OX=9606 GN=POLR1C PE=1 SV=1	RPAC1_HUMAN		39 kDa		unknown	1	0	0
1477	TRUE	Empty	Pyruvate dehydrogenase protein X component, mitochondrial OS=Homo sapiens OX=9606 GN=PDHX PE=1 SV=3	ODPX_HUMAN		54 kDa		unknown	0	1	0
1478	TRUE	Empty	Mediator of RNA polymerase II transcription subunit 17 OS=Homo sapiens OX=9606 GN=MED17 PE=1 SV=2	MED17_HUMAN		73 kDa		unknown	0	1	0
1479	TRUE	Empty	Beta/gamma crystallin domain-containing protein 1 OS=Homo sapiens OX=9606 GN=CRYBG1 PE=1 SV=3	CRBG1_HUMAN		189 kDa		unknown	0	1	0
1480	TRUE	Empty	Protein S100-A2 OS=Homo sapiens OX=9606 GN=S100A2 PE=1 SV=3	S10A2_HUMAN		11 kDa		unknown	0	1	0
1481	TRUE	Empty	RNA-directed RNA polymerase L OS=Human parainfluenza 2 virus (strain Toshiba) OX=11214 GN=L PE=3 SV=1	L_PI2HT		256 kDa		unknown	1	0	0
1482	TRUE	Empty	Glutaredoxin-3 OS=Homo sapiens OX=9606 GN=GLRX3 PE=1 SV=2	GLRX3_HUMAN		37 kDa		unknown	0	1	0
1483	TRUE	Empty	Heterogeneous nuclear ribonucleoprotein U-like protein 1 OS=Homo sapiens OX=9606 GN=HNRNPUL1 PE=1 SV=2	HNRL1_HUMAN		96 kDa	TRUE	unknown	1	0	0
1484	TRUE	Empty	Rho-associated protein kinase 2 OS=Homo sapiens OX=9606 GN=ROCK2 PE=1 SV=4	ROCK2_HUMAN		161 kDa		unknown	0	1	0
1485	TRUE	Empty	Protein O-mannosyl-transferase TMTC3 OS=Homo sapiens OX=9606 GN=TMTC3 PE=1 SV=2	TMTC3_HUMAN		104 kDa		unknown	0	1	0
1486	TRUE	Empty	Mediator of RNA polymerase II transcription subunit 24 OS=Homo sapiens OX=9606 GN=MED24 PE=1 SV=1	MED24_HUMAN		110 kDa		unknown	1	0	0
1487	TRUE	Empty	Mitochondrial ornithine transporter 1 OS=Homo sapiens OX=9606 GN=SLC25A15 PE=1 SV=1	ORNT1_HUMAN		33 kDa		unknown	0	1	0
1488	TRUE	Empty	ER membrane protein complex subunit 1 OS=Homo sapiens OX=9606 GN=EMC1 PE=1 SV=1	EMC1_HUMAN		112 kDa		unknown	0	1	0
1489	TRUE	Empty	28S ribosomal protein S28, mitochondrial OS=Homo sapiens OX=9606 GN=MRPS28 PE=1 SV=1	RT28_HUMAN		21 kDa		unknown	1	0	0
1490	TRUE	Empty	Lysophosphatidylserine lipase ABHD12 OS=Homo sapiens OX=9606 GN=ABHD12 PE=1 SV=2	ABD12_HUMAN		45 kDa		unknown	0	1	0
1491	TRUE	Empty	Protein lifeguard 3 OS=Homo sapiens OX=9606 GN=TMBIM1 PE=1 SV=2	LFG3_HUMAN		35 kDa		unknown	0	0	1
1492	TRUE	Empty	AP-1 complex subunit sigma-1A OS=Homo sapiens OX=9606 GN=AP1S1 PE=1 SV=1	AP1S1_HUMAN		19 kDa		unknown	1	0	0
1493	TRUE	Empty	Cytosolic acyl coenzyme A thioester hydrolase OS=Homo sapiens OX=9606 GN=ACOT7 PE=1 SV=3	BACH_HUMAN		42 kDa		unknown	1	0	0
1494	TRUE	Empty	Charged multivesicular body protein 6 OS=Homo sapiens OX=9606 GN=CHMP6 PE=1 SV=3	CHMP6_HUMAN		23 kDa		unknown	1	0	0
1495	TRUE	Empty	Protein CUSTOS OS=Homo sapiens OX=9606 GN=CUSTOS PE=1 SV=2	CSTOS_HUMAN		28 kDa		unknown	1	0	0
1496	TRUE	Empty	DnaJ homolog subfamily C member 5 OS=Homo sapiens OX=9606 GN=DNAJC5 PE=1 SV=1	DNJC5_HUMAN		22 kDa		unknown	1	0	0
1497	TRUE	Empty	Four and a half LIM domains protein 2 OS=Homo sapiens OX=9606 GN=FHL2 PE=1 SV=3	FHL2_HUMAN		32 kDa		unknown	1	0	0
1498	TRUE	Empty	HCLS1-associated protein X-1 OS=Homo sapiens OX=9606 GN=HAX1 PE=1 SV=2	HAX1_HUMAN		32 kDa		unknown	1	0	0
1499	TRUE	Empty	Keratin, type I cuticular Ha8 OS=Homo sapiens OX=9606 GN=KRT38 PE=1 SV=3	KRT38_HUMAN		50 kDa	TRUE	unknown	1	0	0
1500	TRUE	Empty	Protein max OS=Homo sapiens OX=9606 GN=MAX PE=1 SV=1	MAX_HUMAN		18 kDa		unknown	1	0	0
1501	TRUE	Empty	MKI67 FHA domain-interacting nucleolar phosphoprotein OS=Homo sapiens OX=9606 GN=NIFK PE=1 SV=1	MK67I_HUMAN		34 kDa		unknown	1	0	0
1502	TRUE	Empty	NPC intracellular cholesterol transporter 2 OS=Homo sapiens OX=9606 GN=NPC2 PE=1 SV=1	NPC2_HUMAN		17 kDa		unknown	1	0	0
1503	TRUE	Empty	Rho-related GTP-binding protein RhoC OS=Homo sapiens OX=9606 GN=RHOC PE=1 SV=1	RHOC_HUMAN		22 kDa	TRUE	unknown	4	0	0
1504	TRUE	Empty	39S ribosomal protein L45, mitochondrial OS=Homo sapiens OX=9606 GN=MRPL45 PE=1 SV=2	RM45_HUMAN		35 kDa		unknown	1	0	0
1505	TRUE	Empty	Secretory carrier-associated membrane protein 4 OS=Homo sapiens OX=9606 GN=SCAMP4 PE=1 SV=1	SCAM4_HUMAN		26 kDa		unknown	1	0	0
1506	TRUE	Empty	STE20/SPS1-related proline-alanine-rich protein kinase OS=Homo sapiens OX=9606 GN=STK39 PE=1 SV=3	STK39_HUMAN		59 kDa		unknown	1	0	0
1507	TRUE	Empty	Tapasin OS=Homo sapiens OX=9606 GN=TAPBP PE=1 SV=1	TPSN_HUMAN		48 kDa		unknown	1	0	0
1508	TRUE	Empty	Ubiquitin carboxyl-terminal hydrolase 14 OS=Homo sapiens OX=9606 GN=USP14 PE=1 SV=3	UBP14_HUMAN		56 kDa		unknown	1	0	0
1509	TRUE	Empty	DNA repair endonuclease XPF OS=Homo sapiens OX=9606 GN=ERCC4 PE=1 SV=3	XPF_HUMAN		104 kDa		unknown	1	0	0
1510	TRUE	Empty	6-phosphogluconate dehydrogenase, decarboxylating OS=Homo sapiens OX=9606 GN=PGD PE=1 SV=3	6PGD_HUMAN		53 kDa		unknown	0	1	0
1511	TRUE	Empty	AP-3 complex subunit delta-1 OS=Homo sapiens OX=9606 GN=AP3D1 PE=1 SV=1	AP3D1_HUMAN		130 kDa		unknown	0	1	0
1512	TRUE	Empty	Cancer-associated gene 1 protein OS=Homo sapiens OX=9606 GN=CAGE1 PE=1 SV=2	CAGE1_HUMAN		90 kDa		unknown	0	0	1
1513	TRUE	Empty	RNA polymerase II elongation factor ELL OS=Homo sapiens OX=9606 GN=ELL PE=1 SV=1	ELL_HUMAN		68 kDa		unknown	0	0	1
1514	TRUE	Empty	6-phosphofructo-2-kinase/fructose-2,6-bisphosphatase 2 OS=Homo sapiens OX=9606 GN=PFKFB2 PE=1 SV=2	F262_HUMAN		58 kDa		unknown	0	0	1
1515	TRUE	Empty	Hemoglobin subunit beta OS=Homo sapiens OX=9606 GN=HBB PE=1 SV=2	HBB_HUMAN (+4)		16 kDa		unknown	0	1	0
1516	TRUE	Empty	U3 small nucleolar ribonucleoprotein protein IMP3 OS=Homo sapiens OX=9606 GN=IMP3 PE=1 SV=1	IMP3_HUMAN		22 kDa		unknown	0	0	1
1517	TRUE	Empty	Kelch-like protein 22 OS=Homo sapiens OX=9606 GN=KLHL22 PE=1 SV=2	KLH22_HUMAN		72 kDa		unknown	0	1	0
1518	TRUE	Empty	Leucine-rich repeat-containing protein 47 OS=Homo sapiens OX=9606 GN=LRRC47 PE=1 SV=1	LRC47_HUMAN		63 kDa		unknown	0	1	0
1519	TRUE	Empty	mRNA-capping enzyme OS=Homo sapiens OX=9606 GN=RNGTT PE=1 SV=1	MCE1_HUMAN		69 kDa		unknown	0	0	1
1520	TRUE	Empty	Multiple myeloma tumor-associated protein 2 OS=Homo sapiens OX=9606 GN=MMTAG2 PE=1 SV=1	MMTA2_HUMAN		29 kDa		unknown	0	0	1
1521	TRUE	Empty	NADH dehydrogenase [ubiquinone] 1 beta subcomplex subunit 4 OS=Homo sapiens OX=9606 GN=NDUFB4 PE=1 SV=3	NDUB4_HUMAN		15 kDa		unknown	0	0	1
1522	TRUE	Empty	Nucleoside diphosphate-linked moiety X motif 19 OS=Homo sapiens OX=9606 GN=NUDT19 PE=1 SV=1	NUD19_HUMAN		42 kDa		unknown	0	1	0
1523	TRUE	Empty	GDP-fucose protein O-fucosyltransferase 1 OS=Homo sapiens OX=9606 GN=POFUT1 PE=1 SV=1	OFUT1_HUMAN		44 kDa		unknown	0	1	0
1524	TRUE	Empty	Lysine-specific demethylase PHF2 OS=Homo sapiens OX=9606 GN=PHF2 PE=1 SV=4	PHF2_HUMAN		121 kDa		unknown	0	0	1
1525	TRUE	Empty	Protein phosphatase 1 regulatory subunit 7 OS=Homo sapiens OX=9606 GN=PPP1R7 PE=1 SV=1	PP1R7_HUMAN		42 kDa		unknown	0	0	1
1526	TRUE	Empty	Transcriptional activator protein Pur-alpha OS=Homo sapiens OX=9606 GN=PURA PE=1 SV=2	PURA_HUMAN		35 kDa		unknown	0	1	0
1527	TRUE	Empty	DNA repair protein RAD50 OS=Homo sapiens OX=9606 GN=RAD50 PE=1 SV=1	RAD50_HUMAN		154 kDa		unknown	0	1	0
1528	TRUE	Empty	mRNA export factor OS=Homo sapiens OX=9606 GN=RAE1 PE=1 SV=1	RAE1L_HUMAN		41 kDa		unknown	0	1	0
1529	TRUE	Empty	RNA-binding protein 12B OS=Homo sapiens OX=9606 GN=RBM12B PE=1 SV=2	RB12B_HUMAN		118 kDa		unknown	0	0	1
1530	TRUE	Empty	39S ribosomal protein L10, mitochondrial OS=Homo sapiens OX=9606 GN=MRPL10 PE=1 SV=3	RM10_HUMAN		29 kDa		unknown	0	0	1
1531	TRUE	Empty	28S ribosomal protein S25, mitochondrial OS=Homo sapiens OX=9606 GN=MRPS25 PE=1 SV=1	RT25_HUMAN		20 kDa		unknown	0	0	1
1532	TRUE	Empty	Equilibrative nucleoside transporter 1 OS=Homo sapiens OX=9606 GN=SLC29A1 PE=1 SV=3	S29A1_HUMAN		50 kDa		unknown	0	0	1
1533	TRUE	Empty	Protein transport protein Sec23B OS=Homo sapiens OX=9606 GN=SEC23B PE=1 SV=2	SC23B_HUMAN		86 kDa	TRUE	unknown	0	0	2
1534	TRUE	Empty	Probable global transcription activator SNF2L1 OS=Homo sapiens OX=9606 GN=SMARCA1 PE=1 SV=2	SMCA1_HUMAN		123 kDa	TRUE	unknown	0	2	0
1535	TRUE	Empty	3-ketoacyl-CoA thiolase, peroxisomal OS=Homo sapiens OX=9606 GN=ACAA1 PE=1 SV=2	THIK_HUMAN		44 kDa		unknown	0	1	0
1536	TRUE	Empty	Ubiquitin-conjugating enzyme E2 variant 2 OS=Homo sapiens OX=9606 GN=UBE2V2 PE=1 SV=4	UB2V2_HUMAN		16 kDa		unknown	0	0	1
1537	TRUE	Empty	General vesicular transport factor p115 OS=Homo sapiens OX=9606 GN=USO1 PE=1 SV=2	USO1_HUMAN		108 kDa		unknown	0	1	0
1538	TRUE	Empty	U3 small nucleolar RNA-associated protein 18 homolog OS=Homo sapiens OX=9606 GN=UTP18 PE=1 SV=3	UTP18_HUMAN		62 kDa		unknown	0	0	1
1539	TRUE	Empty	Vacuolar protein sorting-associated protein 33A OS=Homo sapiens OX=9606 GN=VPS33A PE=1 SV=1	VP33A_HUMAN		68 kDa		unknown	0	0	1
1540	TRUE	Empty	WD repeat-containing protein 3 OS=Homo sapiens OX=9606 GN=WDR3 PE=1 SV=1	WDR3_HUMAN		106 kDa		unknown	0	0	1
1541	TRUE	Empty	WD repeat-containing protein 82 OS=Homo sapiens OX=9606 GN=WDR82 PE=1 SV=1	WDR82_HUMAN		35 kDa		unknown	0	0	1
1542	TRUE	Empty	Exocyst complex component 4 OS=Homo sapiens OX=9606 GN=EXOC4 PE=1 SV=1	EXOC4_HUMAN		111 kDa		unknown	1	0	0
1543	TRUE	Empty	DAZ-associated protein 1 OS=Homo sapiens OX=9606 GN=DAZAP1 PE=1 SV=1	DAZP1_HUMAN		43 kDa		unknown	1	0	0
1544	TRUE	Empty	SH2 domain-containing protein 3C OS=Homo sapiens OX=9606 GN=SH2D3C PE=1 SV=1	SH2D3_HUMAN		94 kDa		unknown	1	0	0
1545	TRUE	Empty	Torsin-1A OS=Homo sapiens OX=9606 GN=TOR1A PE=1 SV=1	TOR1A_HUMAN		38 kDa		unknown	1	0	0
END OF FILE
